# Supplementary material for: miR-708-5p and miR-34c-5p are involved in nNOS regulation in dystrophic context
Source: Skelet Muscle. 2018 Apr 27;8:15. doi: 10.1186/s13395-018-0161-2 (PMC5924477; doi:10.1186/s13395-018-0161-2)
Supplement: Supplementary file 2 — TLDA data. (XLSX 749 kb) [file 13395_2018_161_MOESM2_ESM.xlsx]

## Sheet: TLDA A1 CT
Cycle Threshold
Target Name	S1	S2	S3	BMD18	BMD31	BMD12	BMD11	BMD1	BMD7	BMD8	BMD2	BMD4	mean		SD
hsa-let-7a-4373169	29.019	20.92	24.013	21.049	22.142	23.117	22.818	22.477	25.305	23.66	22.865	24.355	23.4783		2.15957
hsa-let-7b-4395446	18.826	17.372	17.973	16.516	16.442	17.073	16.898	16.954	17.638	17.362	16.289	16.174	17.1264		0.769709
hsa-let-7c-4373167	24.292	22.736	23.083	20.958	21.178	22.003	22.251	22.068	22.738	22.604	21.875	20.522	22.1923		1.02081
hsa-let-7d-4395394	22.942	20.952	21.106	20.118	20.208	20.288	20.806	19.795	21.93	21.736	20.114	20.664	20.8883		0.921527
hsa-let-7e-4395517	19.601	18.313	17.84	16.147	17.392	17.713	17.414	17.129	19.177	19.493	16.556	17.864	17.8866		1.09702
hsa-let-7f-4373164	24.931	20.623	19.738	20.078	19.974	21.976	21.265	20.747	24.514	22.925	21.338	18.285	21.3662		1.95651
hsa-let-7g-4395393	21.931	19.807	20.396	19.044	19.242	19.566	19.188	18.684	20.834	20.74	19.499	19.969	19.9083		0.923686
hsa-miR-100-4373160	22.458	19.95	20.631	18.822	18.449	19.645	19.893	19.048	20.276	20.576	19.349	19.129	19.8522		1.07058
hsa-miR-101-4395364	25.387	22.935	24.522	23.096	22.874	23.331	23.518	21.867	24.355	24.382	22.885	24.188	23.6117		0.971691
hsa-miR-103-4373158	26.103	22.21	23.1	21.553	21.438	22.295	21.956	21.933	23.095	23.389	21.883	21.902	22.5714		1.27676
hsa-miR-105-4395278	40	40	22.402	40	28.75	19.898	40	40	40	18.585	40	40	34.1363		8.97644
hsa-miR-106a-4395280	20.772	19.604	19.433	18.636	18.624	19.014	18.022	17.405	20.067	19.94	18.817	18.388	19.0602		0.946455
hsa-miR-106b-4373155	24.655	22.634	22.813	21.635	21.673	21.783	20.772	20.269	23.144	23.094	21.445	21.711	22.1357		1.1901
hsa-miR-107-4373154	27.957	25.942	26.264	23.59	24.891	25.73	25.022	23.877	26.758	26.188	25.362	24.08	25.4717		1.27323
hsa-miR-10a-4373153	24.42	22.976	21.543	22.316	22.034	22.494	22.478	20.436	23.027	23.289	22.301	22.425	22.4783		0.966731
hsa-miR-10b-4395329	22.517	21.907	19.238	20.029	20.029	19.879	20.798	16.473	21.382	22.584	18.608	19.497	20.2451		1.75038
hsa-miR-122-4395356	40	40	31.377	29.369	29.663	32.347	31.944	26.076	40	40	26.563	27.477	32.9013		5.59431
hsa-miR-124-4373295	31.097	29.537	21.415	27.727	28.349	29.629	30.701	24.195	30.225	28.62	20.46	22.133	27.0073		3.86973
hsa-miR-125a-3p-4395310	30.634	29.594	29.063	27.415	27.746	27.987	27.416	27.655	27.997	28.69	28.27	28.348	28.4013		0.963603
hsa-miR-125a-5p-4395309	26.779	25.409	25.689	24.365	24.071	24.899	22.639	22.605	24.993	26.045	23.754	23.689	24.5781		1.30108
hsa-miR-125b-4373148	21.493	19.549	19.857	18.949	18.127	19.051	19.075	18.144	19.655	19.848	18.711	18.813	19.2727		0.911095
hsa-miR-126-4395339	17.217	15.238	16.377	14.406	13.944	14.905	14.094	13.59	15.473	15.677	14.735	15.136	15.066		1.03889
hsa-miR-127-3p-4373147	24.82	22.4	22.047	19.85	19.091	21.525	21.478	20.653	21.637	22.025	21.051	20.673	21.4375		1.43048
hsa-miR-127-5p-4395340	40	27.288	40	27.383	26.511	40	30.922	31.305	40	32.935	28.914	40	33.7715		5.78425
hsa-miR-128-4395327	24.393	22.394	23.741	21.441	21.697	22.8	21.966	22.118	23.465	22.772	22.072	21.251	22.5092		0.96151
hsa-miR-129-3p-4373297	31.616	26.91	29.106	22.933	26.405	25.636	40	40	40	26.028	26.489	30.005	30.4273		6.1849
hsa-miR-129-5p-4373171	40	29.847	40	28.019	27.626	27.981	29.277	40	31.877	28.244	40	24.892	32.3136		5.89799
hsa-miR-130a-4373145	23.06	19.637	19.603	20.064	19.507	20.102	20.856	19.379	21.04	20.741	19.133	19.578	20.225		1.08636
hsa-miR-130b-4373144	26.344	24.367	23.509	22.781	22.533	22.945	20.762	21.975	23.485	23.419	22.681	22.002	23.0669		1.38476
hsa-miR-132-4373143	23.2	21.797	23.757	20.188	19.745	20.827	20.595	20.523	20.973	21.966	21.602	20.812	21.3321		1.19622
hsa-miR-133a-4395357	11.074	9.855	11.615	10.25	9.782	10.038	10.065	9.008	10.826	11.07	9.951	10.869	10.3669		0.729364
hsa-miR-133b-4395358	16.132	14.108	15.648	14.418	14.036	14.195	14.882	13.775	15.342	15.496	14.552	15.16	14.812		0.744235
hsa-miR-134-4373299	29.321	25.228	27.314	22.649	21.895	23.711	23.633	24.9	24.287	24.958	25.217	24.57	24.8069		1.979
hsa-miR-135a-4373140	27.285	30.877	25.648	30.383	29.082	25.13	24.226	24.68	28.348	27.632	26.53	29.957	27.4815		2.29016
hsa-miR-135b-4395372	23.872	26.487	21.869	26.53	26.088	21.844	20.797	21.314	25.018	24.467	23.536	26.663	24.0404		2.17772
hsa-miR-136-4373173	30.123	28.26	26.448	26.823	26.374	26.858	28.087	25.736	27.904	28.577	26.206	26.152	27.2957		1.29589
hsa-miR-137-4373301	32.67	40	13.832	30.201	28.311	40	31.476	13.324	40	40	13.692	13.289	28.0662		11.4892
hsa-miR-138-4395395	30.482	27.023	25.858	26.133	25.854	28.695	26.348	26.364	28.48	28.964	27.795	26.348	27.362		1.49936
hsa-miR-139-3p-4395424	25.818	24.486	25.826	23.682	22.767	24.041	23.382	23.277	24.199	24.047	23.739	22.881	24.0121		0.9892
hsa-miR-139-5p-4395400	22.212	20.255	21.657	19.23	18.91	20.404	19.186	18.871	20.247	20.381	19.862	18.959	20.0145		1.08257
hsa-miR-140-3p-4395345	26.837	24.982	24.965	23.344	23.431	24.02	23.486	22.715	25.42	25.049	24.128	23.296	24.3061		1.17236
hsa-miR-140-5p-4373374	22.609	20.378	20.851	18.973	19.037	20.501	18.204	18.594	21.143	21.053	19.618	19.499	20.0383		1.27579
hsa-miR-141-4373137	28.713	26.721	27.016	24.944	24.892	24.128	28.147	24.784	26.124	25.522	26.045	25.256	26.0243		1.4026
hsa-miR-142-3p-4373136	27.676	25.003	22.849	22.896	23.705	22.846	22.735	21.309	25.56	24.726	22.155	23.558	23.7515		1.73578
hsa-miR-142-5p-4395359	28.712	26.84	26.618	25.451	25.792	25.227	26.555	24.491	27.305	26.896	26.018	26.505	26.3675		1.09172
hsa-miR-143-4395360	22.035	19.348	20.337	18.485	18.353	19.567	18.714	17.99	20.243	20.119	19.015	19.514	19.4767		1.11037
hsa-miR-1-4395333	13.668	12.676	14.374	12.958	12.99	12.949	13.191	11.254	13.96	13.75	12.331	14.248	13.1957		0.882037
hsa-miR-145-4395389	18.699	16.645	17.875	15.711	15.19	16.304	15.79	15.715	16.929	16.721	16.849	16.601	16.5858		0.977997
hsa-miR-146a-4373132	24.134	20.897	22.739	20.6	19.509	20.16	20	19.159	21.178	21.225	19.544	19.57	20.7263		1.4673
hsa-miR-146b-3p-4395472	33.224	33.742	23.775	28.506	27.769	30.392	28.103	23.545	31.519	29.357	22.684	24.817	28.1194		3.77124
hsa-miR-146b-5p-4373178	21.808	21.822	22.931	18.089	18.299	19.759	19.097	19.012	21.144	19.799	18.754	18.676	19.9325		1.6004
hsa-miR-147-4373131	40	34.354	31.564	40	30.007	29.882	30.885	33.218	33.044	31.984	30.749	29.115	32.9002		3.64531
hsa-miR-147b-4395373	40	40	29.12	29.742	28.691	29.96	40	27.547	40	30.126	29.611	30.248	32.9204		5.27822
hsa-miR-148a-4373130	25.991	23.924	23.09	22.628	22.512	22.936	23.12	21.425	24.03	24.307	21.579	21.83	23.1143		1.30328
hsa-miR-148b-4373129	25.995	24.298	24.491	22.722	22.622	23.543	22.252	22.499	24.744	24.271	22.652	22.775	23.572		1.17186
hsa-miR-149-4395366	24.547	23.537	23.802	21.856	22.366	23.894	22.914	22.577	23.006	23.013	22.308	22.111	22.9943		0.814082
hsa-miR-150-4373127	20.246	18.97	19.007	18.407	17.89	18.09	17.733	17.121	18.862	18.742	17.345	18.239	18.3877		0.8531
hsa-miR-152-4395170	23.99	21.327	23.336	21.002	20.64	21.541	21.219	20.88	22.41	22.95	21.438	21.361	21.8412		1.07071
hsa-miR-153-4373305	30.175	40	27.334	25.727	26.013	26.924	17.797	26.482	40	27.932	21.63	26.396	28.0342		6.41725
hsa-miR-155-4395459	24.769	23.319	24.134	22.611	22.54	21.995	23.123	22.425	22.967	23.327	21.693	22.466	22.9474		0.868856
hsa-miR-15a-4373123	27.792	24.501	25.953	23.104	23.666	24.637	24.889	23.391	26.885	25.663	24.712	23.547	24.895		1.44959
hsa-miR-15b-4373122	27.214	24.068	22.46	22.381	23	22.151	21.052	20.656	25.452	24.057	21.929	22.087	23.0422		1.875
hsa-miR-16-4373121	18.864	17.023	17.951	15.992	16.301	16.488	14.807	14.627	18.023	17.76	16.313	15.464	16.6344		1.32933
hsa-miR-17-4395419	20.545	19.693	19.224	18.529	18.643	18.812	17.876	17.648	20.102	19.836	18.841	18.286	19.0029		0.896541
hsa-miR-181a-4373117	24.582	22.81	23.094	22.737	22.254	22.388	22.886	21.984	23.173	23.024	21.581	21.47	22.6652		0.833035
hsa-miR-181c-4373115	25.492	23.927	24.564	23.381	23.084	23.4	23.675	23.126	24.14	23.89	22.837	22.784	23.6917		0.781799
hsa-miR-182-4395445	33.215	32.166	32.122	29.815	31.482	32.654	23.827	28.674	32.933	33.364	32.084	30.856	31.0993		2.68263
hsa-miR-183-4395380	33.892	32.502	28.893	27.155	29.026	27.96	24.889	25.914	33.217	29.778	28.925	27.155	29.1088		2.84082
hsa-miR-184-4373113	30.085	29.58	28.261	27.829	26.285	28.665	25.189	26.982	29.867	29.662	28.476	24.023	27.9087		1.94126
hsa-miR-185-4395382	29.006	25.02	23.351	23.417	24.125	23.739	22.215	22.54	25.227	26.811	24.505	24.801	24.5631		1.87719
hsa-miR-186-4395396	21.514	20.124	21.573	19.388	19.321	19.882	19.382	18.188	20.909	20.641	18.996	19.034	19.9127		1.06102
hsa-miR-187-4373307	40	40	17.77	25.556	27.911	24.368	30.305	15.476	40	24.779	15.627	15.899	26.4742		9.53441
hsa-miR-18a-4395533	27.941	25.248	26.399	23.323	23.941	23.855	23.034	25.425	26.723	25.31	27.181	26.927	25.4422		1.62779
hsa-miR-18b-4395328	35.622	27.702	26.005	24.3	26.046	25.385	29.659	25.325	29.122	26.937	26.81	25.993	27.4088		3.01598
hsa-miR-190-4373110	27.327	23.863	25.941	23.485	24.23	24.569	23.821	23.98	25.945	24.683	23.547	25.844	24.7696		1.21646
hsa-miR-191-4395410	20.754	19.371	19.802	18.278	18.145	18.938	17.831	17.786	19.395	19.642	18.639	18.369	18.9125		0.902455
hsa-miR-192-4373108	24.955	23.649	22.777	22.506	22.551	23.068	21.673	21.053	23.448	23.687	21.815	21.812	22.7495		1.08838
hsa-miR-193a-3p-4395361	28.381	27.018	33.138	25.444	25.368	25.529	25.606	28.705	28.082	26.8	28.063	28.939	27.5894		2.20769
hsa-miR-193a-5p-4395392	26.053	23.913	25.816	23.493	23.528	24.134	24.155	23.9	23.678	24.872	23.941	23.453	24.2447		0.879073
hsa-miR-193b-4395478	18.012	16.581	17.473	16.714	16.494	16.611	16.986	15.394	17.53	17.358	16.241	16.335	16.8107		0.706438
hsa-miR-194-4373106	27	24.682	20.497	23.388	23.99	24.01	22.454	20.063	25.446	25.37	19.69	19.834	23.0353		2.4997
hsa-miR-195-4373105	20.879	18.515	18.984	17.186	17.38	18.256	16.985	16.309	19.106	19.173	17.091	16.832	18.058		1.32369
hsa-miR-196b-4395326	23.976	22.57	26.663	21.715	21.555	22.995	21.735	21.725	23.532	23.182	22.17	21.401	22.7682		1.4905
hsa-miR-197-4373102	21.788	21.22	21.72	20.068	20.124	20.802	20.464	19.437	21.408	21.057	20.15	19.976	20.6845		0.759157
hsa-miR-198-4395384	30.643	28.543	31.322	25.82	26.801	28.108	33.761	14.078	28.402	31.69	15.546	30.877	27.1326		6.17662
hsa-miR-199a-3p-4395415	24.376	20.94	21.395	18.862	19.195	20.074	19.956	19.844	20.863	21.158	19.96	19.211	20.4862		1.47178
hsa-miR-199a-5p-4373272	30.17	25.655	21.351	23.75	24.015	25.149	24.914	19.737	25.799	25.987	20.342	20.208	23.9231		3.06135
hsa-miR-199b-5p-4373100	28.599	23.59	24.285	22.692	22.208	23.487	23.717	23.506	24.772	24.345	23.142	23.578	23.9934		1.61071
hsa-miR-19a-4373099	21.195	19.993	20.554	18.806	19.064	19.069	18.381	17.398	20.855	20.257	18.826	18.662	19.4217		1.13806
hsa-miR-19b-4373098	19.124	17.673	17.519	16.661	16.875	16.903	16.394	15.26	18.445	18.184	16.401	16.217	17.138		1.08719
hsa-miR-200a-4378069	40	24.914	24.992	23.227	22.457	20.631	24.709	23.884	26.443	22.675	23.095	24.578	25.1337		4.91858
hsa-miR-200b-4395362	40	28.026	27.611	25.111	24.28	24.591	26.17	24.614	30.909	27.848	24.442	22.799	27.2001		4.60522
hsa-miR-200c-4395411	28.5	25.376	26.213	24.584	23.893	24.747	24.597	24.218	26.128	25.972	25.544	23.009	25.2318		1.41202
hsa-miR-202-4395474	27.761	25.981	25.414	25.824	24.91	24.8	26.012	25.043	25.355	25.63	23.676	25.416	25.4852		0.959842
hsa-miR-203-4373095	29.691	27.802	29.037	24.606	24.496	24.584	25.999	23.03	29.418	26.751	26.091	25.896	26.4501		2.15238
hsa-miR-204-4373094	25.096	25.234	22.339	23.143	22.263	23.367	22.425	22.177	24.296	24.476	22.962	21.886	23.3053		1.1874
hsa-miR-205-4373093	35.232	31.269	31.141	27.713	29.229	28.082	30.089	27.68	32.846	29.288	28.846	31.857	30.2727		2.28979
hsa-miR-208-4373091	28.838	26.45	25.625	25.281	24.819	25.361	25.221	24.242	26.498	26.938	25.033	25.841	25.8456		1.21419
hsa-miR-208b-4395401	28.043	26.925	27.444	25.377	26.008	26.472	25.71	26.722	26.864	27.912	27.432	33.407	27.3597		2.07722
hsa-miR-20a-4373286	20.969	19.2	19.736	18.563	19.108	19.019	18.435	17.679	20.333	20.075	18.602	18.697	19.2013		0.925508
hsa-miR-20b-4373263	23.648	22.429	21.747	20.947	21.435	21.836	20.242	20.081	23.015	22.585	20.985	20.763	21.6428		1.11165
hsa-miR-210-4373089	23.636	21.653	22.329	20.411	20.224	20.765	20.074	20.304	21.553	21.055	20.331	20.448	21.0652		1.06589
hsa-miR-211-4373088	28.338	26.41	24.321	23.379	23.788	24.602	25.57	24.098	25.899	25.668	24.788	24.203	25.0887		1.37593
hsa-miR-212-4373087	28.162	27.225	22.463	25.323	24.628	25.575	25.644	22.98	26.128	26.197	21.737	22.366	24.869		2.05688
hsa-miR-21-4373090	22.921	19.805	21.574	18.332	18.016	18.315	18.989	18.707	20.361	19.343	18.57	17.244	19.3481		1.60686
hsa-miR-214-4395417	24.014	20.999	21.171	19.054	19.03	19.892	19.574	19.467	20.202	21.001	19.72	18.32	20.2037		1.48447
hsa-miR-215-4373084	24.488	22.994	22.803	22.065	22.133	22.45	21.58	21.437	40	23.414	21.635	22.24	23.9366		5.13213
hsa-miR-216b-4395437	40	33.201	32.88	30.669	27.929	40	28.375	30.961	23.774	40	30.524	29.337	32.3042		5.24499
hsa-miR-218-4373081	24.849	22.414	23.648	21.956	21.857	22.354	22.323	21.22	22.937	23.394	22.056	22.352	22.6133		0.967595
hsa-miR-219-5p-4373080	30.915	30.973	29.267	28.143	40	40	40	25.582	18.306	27.561	23.645	40	31.1993		7.33058
hsa-miR-220-4373078	40	40	19.558	40	40	40	40	17.093	32.508	40	17.7	17.291	32.0125		10.6435
hsa-miR-220b-4395317	30.969	29.762	28.813	32.338	34.829	33.957	29.965	30.379	30.143	33.022	29.724	30.95	31.2376		1.87677
hsa-miR-220c-4395322	40	33.718	30.363	40	34.723	40	29.276	40	40	40	31.222	33.411	36.0594		4.36219
hsa-miR-221-4373077	29.228	24.722	25.154	21.16	21.378	23.11	22.204	22.125	22.339	22.803	21.879	22.85	23.246		2.23301
hsa-miR-222-4395387	21.823	19.276	20.23	18.169	17.923	18.889	18.592	18.049	19.264	19.609	18.072	17.993	18.9907		1.16021
hsa-miR-223-4395406	25.577	23.127	17.939	17.984	17.539	18.295	17.596	17.269	19.807	19.439	18.324	18.077	19.2477		2.54884
hsa-miR-22-4373079	22.667	19.615	21.185	19.822	19.683	19.552	20.212	18.667	21.049	21.621	19.719	20.925	20.3931		1.11308
hsa-miR-224-4395210	28.597	24.318	26.416	22.827	24.504	25.166	25.912	25.676	25.856	27.425	24.889	25.014	25.55		1.49814
hsa-miR-23a-4373074	25.6	22.023	22.755	21.714	21.391	22.451	22.154	20.734	23.201	23.402	21.13	21.643	22.3498		1.30164
hsa-miR-23b-4373073	27.297	23.915	25.358	23.365	23.352	23.981	23.789	24.085	25.519	25.006	24.292	26.228	24.6823		1.22028
hsa-miR-24-4373072	16.314	14.493	15.697	13.79	13.65	14.479	13.878	13.274	14.943	15.212	13.997	13.999	14.4772		0.906612
hsa-miR-25-4373071	25.994	24.103	24.527	23.389	23.404	23.39	22.834	22.644	25.333	24.817	23.278	23.489	23.9335		1.03296
hsa-miR-26a-4395166	17.694	15.65	16.959	15.672	15.53	15.966	15.875	14.959	17.07	16.927	15.626	16.142	16.1725		0.806111
hsa-miR-26b-4395167	19.141	16.648	18.144	16.143	16.295	17.037	16.604	15.997	18.158	17.992	16.626	17.089	17.1562		0.981296
hsa-miR-27a-4373287	22.697	20.082	21.985	19.386	19.201	20.064	19.706	19.178	20.95	20.997	19.823	19.92	20.3324		1.11235
hsa-miR-27b-4373068	22.591	19.977	21.84	20.082	19.916	20.294	20.462	19.726	21.338	21.275	20.008	21.812	20.7767		0.950949
hsa-miR-28-3p-4395557	28.009	26.073	24.499	25.439	25.695	26.476	26.063	22.636	26.533	26.662	23.298	23.487	25.4058		1.60542
hsa-miR-28-5p-4373067	25.204	23.059	25.318	22.683	22.701	23.329	23.203	22.278	24.054	23.962	22.878	23.378	23.5039		0.964921
hsa-miR-296-3p-4395212	35.989	40	21.276	30.49	31.863	31.953	21.895	15.963	40	32.256	32.875	30.153	30.3927		7.34697
hsa-miR-296-5p-4373066	24.255	22.99	23.989	21.294	21.75	22.685	22.644	22.278	23.232	22.666	22.124	22.209	22.6763		0.856777
hsa-miR-299-3p-4373189	35.65	35.124	32.802	31.031	31.288	30.493	38.447	30.495	31.402	30.223	30.616	34.401	32.6643		2.64868
hsa-miR-299-5p-4373188	40	39.104	30.473	28.331	27.281	34.211	32.136	30.316	33.287	35.128	32.09	31.365	32.8102		3.86414
hsa-miR-29a-4395223	19.511	16.925	18.37	17.626	17.54	18.13	15.297	15.206	19.13	19.265	17.406	18.251	17.7214		1.39539
hsa-miR-29b-4373288	27.226	21.958	26.207	24.308	24.214	25.045	24.844	23.483	26.232	24.644	24.385	25.974	24.8767		1.41032
hsa-miR-29c-4395171	19.842	16.909	18.037	17.872	17.889	18.427	18.305	15.678	19.641	19.146	16.398	16.864	17.9173		1.28139
hsa-miR-301a-4373064	28.667	25.872	19.737	24.742	24.531	25.34	24.806	17.042	26.416	25.685	17.178	16.268	23.0237		4.25025
hsa-miR-301b-4395503	28.974	26.624	25.618	25.087	24.715	25.91	25.536	25.112	27.078	26.428	25.478	25.375	25.9946		1.16325
hsa-miR-302a-4378070	29.796	30.383	19.659	29.397	30.29	29.786	16.257	18.806	30.813	29.731	18.491	19.398	25.2339		5.9909
hsa-miR-302b-4378071	34.49	29.272	32.18	28.877	29.528	29.832	29.488	29.78	31.249	29.062	30.117	30.272	30.3456		1.60566
hsa-miR-302c-4378072	35.47	32.944	20.415	31.405	31.571	29.518	25.824	17.563	31.605	31.453	17.993	18.652	27.0344		6.6013
hsa-miR-30b-4373290	18.764	17.387	19.287	16.85	16.991	17.367	17.352	16.085	17.923	17.86	16.809	17.922	17.5498		0.877063
hsa-miR-30c-4373060	16.306	14.877	16.882	14.534	14.688	14.836	14.963	13.821	15.774	15.512	14.613	15.696	15.2085		0.851161
hsa-miR-31-4395390	34.491	28.338	25.204	24.402	24.172	25.21	25.883	21.178	27.064	26.602	22.535	24.33	25.7841		3.35358
hsa-miR-320-4395388	21.261	20.272	20.8	19.28	19.337	19.537	18.965	18.404	19.994	20.207	18.82	17.895	19.5643		0.98551
hsa-miR-323-3p-4395338	32.747	31.124	31.323	29.354	29.419	30.629	30.493	31.031	30.184	29.98	30.287	31.005	30.6313		0.922443
hsa-miR-32-4395220	27.11	26.066	25.66	25.231	25.526	25.3	25.565	24.51	28.179	26.123	27.497	29.194	26.3301		1.38057
hsa-miR-324-3p-4395272	25.287	23.356	29.26	22.859	22.448	22.946	22.585	27.133	23.901	23.742	27.868	27.107	24.8743		2.37211
hsa-miR-324-5p-4373052	26.747	24.296	25.404	23.298	23.131	23.992	23.856	23.773	24.839	24.607	23.583	23.263	24.2324		1.04735
hsa-miR-326-4373050	40	29.76	33.146	30.336	30.165	29.699	29.48	29.263	31.476	30.182	29.052	30.823	31.1152		3.01306
hsa-miR-328-4373049	21.251	19.875	20.979	19.685	18.929	19.415	19.379	18.967	19.95	19.944	19.03	19.421	19.7354		0.739902
hsa-miR-329-4373191	33.897	31.099	30.333	27.857	27.291	28.728	29.367	29.592	30.268	29.78	28.829	29.154	29.6829		1.69551
hsa-miR-330-3p-4373047	29.793	28.202	31.567	26.414	26.923	27.266	28.504	30.018	28.376	28.064	30.033	28.696	28.6547		1.48138
hsa-miR-331-3p-4373046	20.655	18.81	20.676	18.775	18.348	18.896	19.041	16.971	19.656	19.699	18.034	18.517	19.0065		1.05632
hsa-miR-331-5p-4395344	28.203	25.345	26.421	24.018	24.341	24.71	23.344	24.12	25.829	25.388	24.778	24.208	25.0587		1.30975
hsa-miR-335-4373045	26.534	23.77	23.812	22.708	22.528	23.567	23.267	23.366	24.231	23.703	21.854	22.829	23.5141		1.15825
hsa-miR-337-5p-4395267	29.569	25.411	23.932	22.426	22.151	23.114	25.508	25.203	25.159	24.152	24.58	22.166	24.4476		2.0466
hsa-miR-338-3p-4395363	37.027	33.495	26.974	28.525	29.709	33.522	27.844	29.996	34.647	29.351	29.204	30.597	30.9076		3.06275
hsa-miR-339-3p-4395295	26.245	24.342	26.406	23.83	23.458	24.504	23.231	23.596	24.958	25.053	24.594	23.117	24.4445		1.08984
hsa-miR-339-5p-4395368	28.32	25.233	19.229	24.692	24.194	25.363	24.283	18.364	26.379	26.037	18.314	18.649	23.2548		3.5837
hsa-miR-33b-4395196	40	40	20.634	26.992	26.331	25.927	27.998	14.051	39.61	26.593	28.648	16.508	27.7743		8.6001
hsa-miR-340-4395369	23.389	21.106	22.679	21.329	21.045	21.576	20.998	20.425	22.17	22.522	21.118	22.55	21.7422		0.894471
hsa-miR-342-3p-4395371	21.809	20.073	20.805	18.005	18.734	18.741	18.551	18.258	19.819	19.594	18.542	18.757	19.3073		1.14172
hsa-miR-342-5p-4395258	36.956	32.54	30.655	28.143	27.524	26.706	28.107	29.92	31.891	30.331	31.83	29.391	30.3328		2.78571
hsa-miR-345-4395297	22.874	21.899	23.022	21.623	21.62	22.301	21.74	20.418	22.163	22.563	21.459	21.2	21.9068		0.734728
hsa-miR-346-4373038	27.759	26.504	15.358	26.094	25.523	24.314	27.609	12.776	26.31	25.906	13.04	14.029	22.1018		6.22433
hsa-miR-34a-4395168	26.078	23.424	17.765	21.336	21.365	23.173	22.102	14.732	23.129	24.054	14.337	15.256	20.5626		4.00625
hsa-miR-34c-5p-4373036	35.287	30.758	30.205	25.251	25.532	26.953	26.705	26.734	29.105	27.721	27.4	24.374	28.0021		2.99089
hsa-miR-361-5p-4373035	27.415	25.099	25.909	24.229	24.383	24.938	25.334	24.386	25.837	25.603	24.536	24.826	25.2079		0.90085
hsa-miR-362-3p-4395228	28.706	26.246	27.786	25.001	25.885	24.627	26.536	26.104	27.362	26.714	25.491	26.818	26.4397		1.15761
hsa-miR-362-5p-4378092	23.39	22.11	23.028	20.889	21.196	21.435	21.667	21.229	22.102	21.229	20.758	21.106	21.6782		0.831791
hsa-miR-363-4378090	28.873	27.942	27.275	26.028	27.013	25.649	25.171	25.195	27.743	26.428	25.771	26.972	26.6717		1.16546
hsa-miR-365-4373194	18.773	16.852	18.221	17.346	16.82	17.155	17.591	15.785	18.254	17.726	16.179	17.791	17.3744		0.872561
hsa-miR-367-4373034	31.38	30.674	35.988	30.462	30.473	31.186	30.122	33.712	34.801	30.091	34.85	35.534	32.4394		2.32865
hsa-miR-369-3p-4373032	33.189	30.771	31.985	28.489	27.771	28.96	30.567	30.883	30.304	30.769	29.836	31.558	30.4235		1.51131
hsa-miR-369-5p-4373195	40	40	34.529	29.981	30.669	34.904	32.25	40	33.525	34.538	32.856	40	35.271		3.78809
hsa-miR-370-4395386	28.331	25.451	25.35	23.204	22.096	23.883	23.779	23.935	24.059	24.472	23.546	23.072	24.2648		1.58007
hsa-miR-371-3p-4395235	40	32.961	40	30.014	30.571	40	31.598	40	33.7	40	36.005	34.325	35.7645		4.06033
hsa-miR-372-4373029	31.98	29.401	31.351	26.786	26.459	28.253	27.597	28.896	29.758	29.391	27.166	28.172	28.7675		1.72131
hsa-miR-373-4378073	30.859	29.513	27.582	29.302	27.349	27.346	29.643	29.727	29.225	28.649	27.937	30.02	28.9293		1.14847
hsa-miR-374a-4373028	22.126	19.428	20.814	18.829	18.626	19.808	18.702	18.271	20.503	20.58	18.69	19.436	19.6511		1.15375
hsa-miR-374b-4381045	26.618	23.669	24.35	23.365	23.151	24.604	23.108	22.498	24.679	25.669	22.95	22.711	23.9477		1.26506
hsa-miR-375-4373027	31.677	31.524	28.303	29.437	28.998	29.732	27.796	30.024	32.481	31.732	29.805	29.61	30.0932		1.46184
hsa-miR-376a-4373026	22.901	20.768	19.878	18.443	17.452	19.506	19.391	17.632	20.29	20.258	17.152	18.411	19.3402		1.64376
hsa-miR-376b-4373196	40	28.197	26.651	19.146	21.837	17.051	40	23.9	31.271	19.17	24.342	29.23	26.7329		7.55117
hsa-miR-376c-4395233	23.746	20.788	20.418	18.286	17.2	20.74	19.437	18.96	20.66	21.108	19.709	19.98	20.086		1.62961
hsa-miR-377-4373025	30.755	40	28.039	25.348	26.83	26.432	31.735	28.144	40	27.015	26.19	28.011	29.8749		5.0676
hsa-miR-379-4373349	34.749	26.133	24.132	21.41	20.627	23.67	23.754	22.464	24.286	23.995	22.946	23.047	24.2678		3.59245
hsa-miR-380-4373022	40	40	26.739	25.187	40	27.16	28.105	21.604	40	28.706	22.704	27.359	30.6303		7.21779
hsa-miR-381-4373020	32.557	29.323	28.247	26.593	25.944	29.025	29.188	29.676	28.521	29.247	29.081	28.759	28.8467		1.62432
hsa-miR-382-4373019	40	22.393	22.512	19.902	18.65	20.759	21.464	18.119	22.386	21.622	20.298	20.569	22.3895		5.72353
hsa-miR-383-4373018	40	35.909	26.941	27.665	29.503	27.676	26.477	29.796	33.403	31.143	32.428	23.862	30.4003		4.49608
hsa-miR-409-5p-4395442	40	29.359	28.72	26.557	25.405	27.584	28.8	29.086	28.172	28.053	27.617	26.992	28.8621		3.68598
hsa-miR-410-4378093	28.554	25.45	25.045	23.038	22.024	24.179	24.07	23.58	23.203	25.172	23.463	23.59	24.2807		1.66506
hsa-miR-411-4381013	26.315	23.299	22.833	19.947	18.554	22.057	21.217	21.186	21.831	22.533	21.522	21.077	21.8643		1.89596
hsa-miR-412-4373199	35.269	30.724	21.859	26.722	26.744	28.461	28.02	20.618	30.405	27.821	21.034	20.213	26.4908		4.70527
hsa-miR-422a-4395408	18.946	17.604	19.785	17.7	17.174	17.103	18.742	16.251	18.119	17.817	16.543	17.171	17.7462		1.0229
hsa-miR-423-5p-4395451	27.884	25.594	26.39	25.402	25.334	25.591	25.31	24.546	25.905	26.37	25.137	25.389	25.7377		0.845482
hsa-miR-424-4373201	29.793	26.444	28.138	25.79	25.761	26.033	26.509	26.759	28.327	24.941	26.292	25.346	26.6778		1.40226
hsa-miR-425-4380926	22.628	21.21	19.334	20.259	20.035	19.46	17.049	16.939	21.946	20.422	17.677	18.185	19.5953		1.85724
hsa-miR-429-4373203	32.785	40	34.011	28.933	26.502	28.559	28.051	28.845	40	29.763	28.767	28.092	31.1923		4.59827
hsa-miR-431-4395173	40	35.839	40	28.893	28.177	32.419	35.274	40	35.103	40	40	30.273	35.4982		4.62863
hsa-miR-433-4373205	29.588	25.047	27.727	25.044	22.766	27.309	24.197	26.839	24.804	26.635	26.033	24.978	25.9139		1.82397
hsa-miR-449a-4373207	29.872	27.758	29.717	27.166	26.315	27.571	27.859	27.588	29.925	28.715	29.017	18.352	27.4879		3.0985
hsa-miR-449b-4381011	28.805	27.616	26.669	25.715	25.644	26.952	26.596	25.669	28.526	27.517	26.297	24.801	26.7339		1.21544
hsa-miR-450a-4395414	40	28.625	34.595	29.714	29.403	35.955	30.316	37.115	40	32.174	32.728	30.927	33.4627		4.03141
hsa-miR-450b-3p-4395319	40	27.657	17.525	40	40	26.299	31.654	14.07	29.653	29.159	15.566	15.596	27.2649		9.80811
hsa-miR-450b-5p-4395318	29.671	24.073	12.972	25.151	25.398	25.234	25.998	13.016	27.606	25.231	27.055	28.214	24.1349		5.43236
hsa-miR-451-4373360	22.896	21.953	19.204	19.162	23.388	19.176	17.424	17.597	22.928	21.827	19.389	20.276	20.435		2.09316
hsa-miR-452-4395440	27.928	24.412	25.277	23.437	24.301	25.332	24.648	24.098	25.808	25.992	24.384	24.11	24.9773		1.19762
hsa-miR-454-4395434	24.823	22.557	18.188	21.705	21.511	21.74	20.395	15.479	23.15	22.84	16.126	17.174	20.474		3.01786
hsa-miR-455-3p-4395355	28.124	25.067	26.044	24.773	24.889	25.584	26.155	25.253	27.285	25.531	25.329	25.345	25.7816		1.00258
hsa-miR-455-5p-4378098	25.599	23.766	24.939	23.62	23.603	24.216	24.963	23.213	25.288	24.106	23.81	24.194	24.2764		0.751709
hsa-miR-483-5p-4395449	24.247	22.915	22.796	22.55	22.152	22.368	22.185	21.31	23.264	22.395	21.181	21.967	22.4442		0.828436
hsa-miR-484-4381032	20.951	20.044	20.095	18.878	18.985	19.212	17.847	18.21	20.33	19.607	19.028	18.013	19.2667		0.970843
hsa-miR-485-3p-4378095	25.017	24.902	28.63	24.412	24.068	24.265	24.976	25.021	25.49	24.654	24.998	24.94	25.1144		1.17352
hsa-miR-485-5p-4373212	40	33.089	40	27.142	26.802	28.141	29.333	30.026	30.639	30.217	29.416	27.9	31.0587		4.50852
hsa-miR-486-3p-4395204	26.967	25.7	24.616	24.393	25.376	24.865	24.263	24.808	26.011	24.968	25.098	24.931	25.1663		0.757996
hsa-miR-486-5p-4378096	23.338	22.894	21.804	21.372	22.413	22.008	18.874	20.455	22.612	22.471	21.869	21.81	21.8267		1.19244
hsa-miR-487a-4378097	22.775	22.047	22.337	21.545	21.305	20.937	24.553	21.24	21.529	21.823	23.974	21.386	22.1209		1.12748
hsa-miR-487b-4378102	28.231	24.842	24.931	21.451	21.127	23.66	23.554	23.175	23.888	23.175	22.731	22.673	23.6198		1.8477
hsa-miR-488-4395468	29.368	30.628	22.386	27.172	26.685	26.738	28.009	21.983	30.163	26.799	21.707	22.29	26.1607		3.27852
hsa-miR-489-4395469	24.749	22.736	23.138	21.897	20.692	22.524	21.59	21.287	22.909	22.522	21.439	21.603	22.2572		1.08056
hsa-miR-490-3p-4373215	26.856	26.083	23.642	24.326	24.774	23.677	24.743	21.423	25.956	24.132	21.366	22.36	24.1115		1.75676
hsa-miR-491-3p-4395471	32.873	40	30.963	31.82	29.591	30.747	29.644	30.315	40	40	32.592	40	34.0454		4.51038
hsa-miR-491-5p-4381053	24.176	22.946	22.896	21.94	21.843	22.626	20.874	20.035	22.948	23.608	20.836	20.867	22.1329		1.27539
hsa-miR-492-4373217	40	40	40	29.295	32.179	30.289	40	40	40	30.911	40	30.598	36.106		4.85346
hsa-miR-493-4395475	34.483	30.381	30.31	25.944	25.259	30.515	28.43	31.039	28.548	29.523	29.206	29.2	29.4032		2.3819
hsa-miR-494-4395476	23.312	22.596	24.049	22.266	21.281	22.402	22.784	22.507	22.945	22.929	22.242	22.518	22.6526		0.665279
hsa-miR-495-4381078	28.808	24.146	22.578	21.093	20.196	23.825	24.511	22.313	23.593	23.858	22.365	22.42	23.3088		2.14988
hsa-miR-496-4386771	40	26.032	25.021	29.995	28.747	20.683	27.436	31.017	40	28.875	26.949	28.095	29.4042		5.61219
hsa-miR-499-3p-4395538	40	40	17.707	31.046	30.31	15.703	30.03	13.838	40	33.337	14.776	14.81	26.7964		10.7382
hsa-miR-499-5p-4381047	25.812	25.091	22.677	22.065	24.272	24.558	22.546	20.834	25.173	25.693	23.665	40	25.1988		4.91379
hsa-miR-500-4395539	25.637	23.598	24.034	22.275	21.783	22.47	22.798	22.934	24.656	22.238	22.485	22.466	23.1145		1.14532
hsa-miR-501-3p-4395546	28.744	25.472	29.079	25.519	25.243	25.727	25.694	25.428	26.199	25.044	25.038	26.239	26.1188		1.36031
hsa-miR-501-5p-4373226	26.557	24.076	24.007	22.167	22.05	22.99	23.106	22.689	24.534	21.912	22.418	21.989	23.2079		1.37865
hsa-miR-502-3p-4395194	28.985	27.115	28.996	26.969	26.506	27.451	27.685	26.434	27.56	27.544	26.691	26.935	27.4059		0.847857
hsa-miR-502-5p-4373227	26.665	25.413	26.34	23.815	23.866	24.15	24.383	23.776	25.365	24.286	23.83	24.132	24.6684		1.0214
hsa-miR-503-4373228	31.627	30.189	34.228	30.084	32.136	40	32.227	36.067	40	31.345	20.642	33.157	32.6418		5.06766
hsa-miR-504-4395195	27.094	24.845	28.262	24.328	24.856	25.366	26.679	24.391	26.176	25.733	24.821	25.283	25.6528		1.19711
hsa-miR-505-4395200	30.532	26.915	28.552	25.157	26.005	26.588	26.237	25.99	40	28.032	26.406	27.438	28.1543		3.99624
hsa-miR-506-4373231	40	40	40	31.423	29.956	35.409	40	22.531	40	40	40	31.672	35.9159		5.79882
hsa-miR-507-4373232	29.727	29.411	30.398	28.106	27.3	25.818	31.118	28.252	28.454	28.222	28.544	27.647	28.5831		1.42598
hsa-miR-508-3p-4373233	31.108	32.849	31.593	32.058	28.73	30.75	32.132	29.707	32.995	30.703	33.034	29.842	31.2917		1.40114
hsa-miR-508-5p-4395203	40	40	21.778	40	40	40	40	18.813	40	40	21.066	40	35.1381		8.82026
hsa-miR-509-5p-4395346	29.589	29.39	29.795	29.52	28.757	28.956	20.467	29.145	31.6	40	30.642	29.213	29.7562		4.24195
hsa-miR-511-4373236	29.856	26.167	28.372	24.441	24.979	25.435	25.315	25.143	27.26	26.982	25.563	24.784	26.1914		1.63208
hsa-miR-512-3p-4381034	25.94	24.65	26.334	22.093	22.868	23.335	23.326	22.604	23.783	23.97	23.008	24.557	23.8723		1.29838
hsa-miR-512-5p-4373238	40	32.496	22.515	26.316	26.595	27.927	31.621	32.214	40	29.336	32.956	40	31.8313		5.78542
hsa-miR-515-3p-4395480	32.476	32.598	32.131	30.991	30.869	31.845	34.925	39.471	32.373	32.654	31.327	34.275	32.9946		2.3668
hsa-miR-515-5p-4373242	40	40	25.725	32.759	27.52	40	40	24.452	40	30.804	25.222	23.808	32.5242		7.05935
hsa-miR-516b-4395172	40	34.054	40	28.388	30.439	32.819	36.165	31.345	35.69	34.601	30.098	33.295	33.9078		3.66987
hsa-miR-517a-4395513	26.058	23.826	26.698	21.463	22.384	23.451	23.997	23.016	23.617	23.624	23.005	25.284	23.8686		1.4949
hsa-miR-517b-4373244	28.716	26.424	19.843	22.962	23.407	24.887	30.164	17.713	25.622	24.877	17.363	19.306	23.4403		4.16543
hsa-miR-517c-4373264	27.045	25.444	26.693	22.281	23.185	24.273	24.978	23.437	24.783	24.526	23.156	24.837	24.5532		1.42086
hsa-miR-518a-3p-4395508	30.681	30.826	31.937	26.377	27.139	27.319	29.052	27.613	28.71	28.317	27.561	29.248	28.7317		1.6976
hsa-miR-518b-4373246	29.37	28.298	30.278	24.709	26.014	26.679	27.462	25.858	28.024	27.154	26.577	27.607	27.3358		1.54198
hsa-miR-518c-4395512	40	32.587	30.654	27.093	28.854	30.518	30.822	27.275	32.891	31.177	29.027	40	31.7415		4.25921
hsa-miR-518d-3p-4373248	24.825	24.869	23.537	24.514	24.646	24.407	24.429	23.994	25.527	24.505	24.225	24.557	24.5029		0.485604
hsa-miR-518d-5p-4395500	40	31.594	40	26.457	27.416	29.681	31.178	29.226	30.751	30.457	28.45	30.472	31.3068		4.33552
hsa-miR-518e-4395506	29.311	28.157	27.559	25.464	25.582	26.158	28.046	25.384	28.152	27.092	25.412	26.872	26.9324		1.33469
hsa-miR-518f-4395499	29.06	27.684	24.525	17.81	18.308	14.58	27.632	22.15	27.623	18.512	20.394	22.067	22.5287		4.76279
hsa-miR-519a-4395526	26.111	24.858	11.73	20.861	22.133	21.713	23.717	27.66	24.153	22.434	26.096	9.168	21.7195		5.65878
hsa-miR-519c-3p-4373251	30.538	27.859	26.812	23.964	23.917	25.872	27.313	26.205	27.482	25.327	24.619	27.343	26.4376		1.88384
hsa-miR-519d-4395514	29.725	28.005	29.925	27.834	28.329	30.028	28.288	26.522	27.921	30.489	26.749	27.94	28.4796		1.28655
hsa-miR-519e-4395481	32.777	28.434	26.166	25.514	26.656	27.383	26.295	27.726	29.1	26.777	25.845	26.56	27.4361		1.98468
hsa-miR-520a-3p-4373268	32.368	29.597	25.733	23.301	24.078	23.333	27.614	25.141	30.48	24.819	25.157	26.636	26.5214		2.92813
hsa-miR-520a-5p-4378085	40	40	40	28.453	30.784	40	20.13	30.673	32.394	39.457	31.999	40	34.4908		6.45283
hsa-miR-520b-4373252	27.394	26.316	14.571	24.699	24.318	25.065	26.206	13.26	26.212	25.727	12.751	13.067	21.6322		6.13776
hsa-miR-520d-5p-4395504	40	40	27.381	25.205	34.811	33.948	31.511	40	40	34.71	33.768	32.138	34.456		4.98679
hsa-miR-520e-4373255	30.418	29.003	29.518	29.425	29.289	28.532	15.545	27.796	30.531	29.573	26.382	27.93	27.8285		4.03903
hsa-miR-520f-4373256	40	33.823	22.496	31.8	32.023	33.631	34.979	22.983	34.207	32.807	34.733	22.405	31.3239		5.64158
hsa-miR-520g-4373257	38.474	34.118	31.418	27.628	30.374	30.989	36.585	28.482	32.857	31.221	28.766	30.673	31.7987		3.24725
hsa-miR-521-4373259	40	40	40	33.53	33.16	32.623	32.632	35.088	40	31.319	33.352	40	35.9753		3.65143
hsa-miR-522-4395524	27.567	25.333	11.321	22.485	24.034	24.652	24.061	9.912	25.082	24.91	10.105	9.89	19.946		7.21991
hsa-miR-523-4395497	30.638	31.479	31.131	29.484	29.015	28.854	30.684	28.421	30.228	29.763	28.22	30.636	29.8794		1.08255
hsa-miR-525-3p-4395496	29.381	28.261	30.717	26.438	26.935	28.215	27.81	27.172	28.608	28.467	26.778	28.675	28.1214		1.20827
hsa-miR-526b-4395493	40	31.89	36.68	29.038	31.467	40	40	33.84	40	33.207	30.629	31.805	34.8797		4.20197
hsa-miR-532-3p-4395466	23.094	21.688	23.082	20.851	20.234	21.371	20.967	20.771	21.678	20.851	20.378	20.491	21.288		0.95943
hsa-miR-532-5p-4380928	29.958	26.886	26.2	25.279	25.347	26.863	25.934	25.701	26.701	26.196	25.644	25.68	26.3657		1.25876
hsa-miR-539-4378103	28.761	23.816	22.381	20.124	19.007	22.816	21.934	22.175	22.726	23.453	22.5	21.05	22.5619		2.38049
hsa-miR-542-3p-4378101	30.73	26.926	28.687	26.611	25.911	27.265	26.494	26.182	28.371	27.716	25.73	25.871	27.2078		1.47274
hsa-miR-544-4395376	40	32.763	40	20.186	31.576	29.97	32.577	27.631	33.031	30.434	34.17	33.033	32.1142		5.23111
hsa-miR-545-4395378	28.536	25.153	28.917	25.32	24.446	25.775	24.788	25.982	27.08	26.564	25.393	26.888	26.2368		1.41496
hsa-miR-548a-3p-4380948	27.756	27.983	26.848	27.433	27.632	27.676	27.538	27.604	28.213	27.442	28.252	27.222	27.6333		0.396637
hsa-miR-548a-5p-4395523	40	32.74	28.144	36.409	31.013	33.816	40	24.594	37.442	33.958	24.054	26.671	32.4034		5.6004
hsa-miR-548b-5p-4395519	33.622	30.131	30.304	29.182	28.423	30.751	30.803	29.345	29.65	29.314	29.8	30.52	30.1537		1.30182
hsa-miR-548c-3p-4380993	27.032	27.539	26.034	26.793	26.707	27.157	26.98	27.197	27.337	26.79	27.386	26.9	26.9877		0.396816
hsa-miR-548c-5p-4395540	33.398	31.038	31.888	30.288	29.669	31	31.774	28.855	31.389	30.292	30.339	30.746	30.8897		1.1688
hsa-miR-548d-3p-4381008	28.249	27.729	27.303	27.666	27.119	27.926	28.594	27.293	28.511	27.408	27.813	27.17	27.7318		0.508034
hsa-miR-548d-5p-4395348	33.198	29.688	29.898	28.915	28.757	30.093	30.282	27.657	30.024	28.859	28.671	29.884	29.6605		1.35962
hsa-miR-551b-4380945	40	32.636	40	32.071	34.425	32.092	30.442	34.707	40	37.55	33.345	29.234	34.7085		3.81724
hsa-miR-556-3p-4395456	40	33.791	40	28.522	29.409	28.228	40	30.408	34.281	29.127	31.886	34.731	33.3652		4.56609
hsa-miR-556-5p-4395455	40	40	40	40	40	40	40	22.109	40	40	22.654	23.692	35.7046		7.77826
hsa-miR-561-4380938	29.965	29.116	28.485	28.603	27.916	26.936	28.503	27.326	28.368	28.607	27.362	27.897	28.257		0.835621
hsa-miR-570-4395458	31.298	30.396	30.927	29.373	29.913	32.275	29.357	27.429	40	32.49	28.349	28.85	30.8881		3.24856
hsa-miR-574-3p-4395460	22.187	21.018	22.064	20.407	19.984	20.58	20.519	19.507	21.46	21.121	20.343	19.855	20.7537		0.842256
hsa-miR-576-3p-4395462	26.257	26.003	20.372	24.675	24.427	25.009	25.311	19.892	25.583	26.195	21.753	24.067	24.1287		2.22991
hsa-miR-576-5p-4395461	40	28.33	40	12.541	12.899	13.2	40	29.379	40	13.941	28.401	40	28.2242		12.0804
hsa-miR-579-4395509	29.328	24.35	25.859	24.36	23.87	24.596	25.13	24.455	27.547	25.999	24.932	25.462	25.4907		1.56292
hsa-miR-582-3p-4395510	40	40	30.23	30.382	29.123	28.585	31.693	30.096	32.753	31.044	30.779	33.076	32.3134		3.81814
hsa-miR-582-5p-4395175	40	40	26.639	40	40	33.725	40	21.852	40	32.568	24.46	26.583	33.8189		7.17011
hsa-miR-589-4395520	31.523	30.41	30.602	31.919	31.765	33.623	29.242	28.965	30.47	33.07	29.45	29.73	30.8974		1.50081
hsa-miR-590-5p-4395176	21.255	19.512	21.339	19.049	19.095	20.051	19.316	18.456	21.012	20.883	19.365	19.781	19.9262		0.971106
hsa-miR-597-4380960	26.531	26.467	26.076	25.378	24.939	25.99	26.101	26.248	26.815	26.405	25.636	26.026	26.051		0.52401
hsa-miR-598-4395179	27.419	25.026	25.348	24.179	23.936	25.144	24.733	24.049	26.126	24.909	23.956	24.711	24.9613		1.00939
hsa-miR-615-3p-4386777	29.771	25.306	28.415	24.977	24.241	26.264	22.7	28.663	30.809	26.087	25.387	24.758	26.4482		2.43774
hsa-miR-615-5p-4395464	40	37.094	40	35.157	35.277	23.236	37.737	40	40	25.679	33.981	33.422	35.1319		5.56425
hsa-miR-616-4395525	30.838	26.381	28.55	26.587	26.894	26.528	27.057	25.4	28.252	29.513	27.967	26.843	27.5675		1.52141
hsa-miR-618-4380996	27.797	26.584	27.564	26.491	24.949	24.776	23.89	25.607	26.574	26.467	25.403	25.78	25.9902		1.14487
hsa-miR-625-4395542	28.392	27.011	28.56	27.864	28.531	28.684	26.563	26.782	26.767	30.496	27.74	27.487	27.9064		1.11755
hsa-miR-627-4380967	29.659	27.32	24.802	23.903	25.782	24.655	27.116	22.507	27.384	24.961	22.44	23.898	25.3689		2.16531
hsa-miR-628-5p-4395544	24.965	22.398	17.285	21.352	20.888	21.725	21.668	13.874	23.311	21.951	14.376	14.395	19.849		3.82831
hsa-miR-629-4395547	32.167	30.004	30.88	31.652	34.609	34.846	30.398	29.121	30.31	36.544	31.689	30.226	31.8705		2.29021
hsa-miR-636-4395199	28.366	27.914	26.959	26.027	26.128	25.851	26.293	25.877	27.763	26.401	26.317	26.535	26.7026		0.855651
hsa-miR-642-4380995	32.16	29.318	31.963	28.88	28.134	27.974	29.339	28.73	29.138	29.819	28.186	30.23	29.4893		1.37721
hsa-miR-651-4381007	40	34.81	40	30.615	28.576	30.855	31.956	29.142	40	31.335	33.787	40	34.2563		4.56829
hsa-miR-652-4395463	26.762	23.855	23.803	22.694	23.713	23.464	23.683	23.354	24.939	24.829	24.63	25.469	24.2662		1.11007
hsa-miR-653-4395403	29.27	26.159	27.962	25.316	24.205	26.543	25.855	25.316	27.347	26.122	25.203	26.483	26.3151		1.36674
hsa-miR-654-3p-4395350	31.21	28.457	30.038	26.859	25.763	27	28.346	28.158	28.706	27.681	27.422	28.691	28.1943		1.44839
hsa-miR-654-5p-4381014	40	29.032	29.108	26.564	24.633	28.228	30.685	29.419	29.518	29.772	28.169	27.685	29.4011		3.70481
hsa-miR-655-4381015	29.356	25.776	23.953	21.998	21.684	24.926	25.147	23.794	25.355	25.406	24.107	23.576	24.5898		1.9831
hsa-miR-660-4380925	26.855	21.198	23.109	19.298	18.458	20.542	19.636	20.193	23.408	19.351	18.767	20.836	20.9709		2.41903
hsa-miR-671-3p-4395433	32.236	29.391	26.104	30.264	28.276	29.819	28.326	29.989	32.795	32.462	30.894	32.134	30.2242		2.02372
hsa-miR-672-4395438	28.364	27.503	25.51	26.544	25.43	25.063	26.649	25.805	27.608	26.329	23.433	25.652	26.1575		1.31952
hsa-miR-708-4395452	27.698	26.048	19.615	24.909	24.506	25.761	25.495	18.694	26.259	26.26	17.931	18.869	23.5038		3.594
hsa-miR-744-4395435	25.571	23.885	25.556	23.771	23.053	23.766	23.787	23.383	24.244	24.678	23.846	23.717	24.1047		0.787621
hsa-miR-758-4395180	32.706	28.739	28.047	26.7	25.993	27.815	25.959	27.969	29.05	27.917	20.295	20.935	26.8438		3.39734
hsa-miR-871-4395465	40	40	37.259	23.874	40	28.154	25.533	40	40	29.192	29.561	40	34.4644		6.57306
hsa-miR-872-4395375	32.376	32.806	25.258	31.224	31.576	31.132	39.038	29.836	32.549	32.01	30.508	30.35	31.5552		3.08771
hsa-miR-873-4395467	40	30.829	35.195	40	31.638	34.343	36.354	32.962	33.642	34.359	34.746	37.148	35.1013		2.89148
hsa-miR-874-4395379	31.678	25.311	25.068	25.783	24.488	26.565	24.851	26.177	27.505	27.861	27.127	24.256	26.3892		2.04071
hsa-miR-875-3p-4395315	40	40	22.598	36.291	34.543	33.105	40	19.029	33.278	30.673	30.299	40	33.318		6.90314
hsa-miR-876-3p-4395336	40	40	33.852	24.084	40	29.231	34.366	40	39.803	26.161	33.543	22.978	33.6682		6.61076
hsa-miR-885-3p-4395483	40	27.108	28.847	25.024	25.981	26.917	40	26.553	28.105	28.579	29.471	29.438	29.6686		5.01707
hsa-miR-885-5p-4395407	19.696	18.04	19.982	19.037	17.577	17.732	20.594	16.603	19.43	18.333	17.937	19.022	18.6653		1.15627
hsa-miR-886-3p-4395305	28.343	26.151	27.272	23.081	24.705	25.312	24.832	22.859	24.036	26.625	24.853	22.51	25.0482		1.80668
hsa-miR-886-5p-4395304	28.121	24.907	27.118	22.608	23.571	24.02	23.521	23.743	23.288	24.811	25.041	23.02	24.4808		1.66187
hsa-miR-887-4395485	40	34.65	40	30.181	30.904	29.383	30.389	30.871	40	30.759	34.425	31.446	33.584		4.17645
hsa-miR-888-4395323	26.581	24.591	22.49	24.335	23.616	22.851	24.818	18.785	24.286	24.676	19.727	20.151	23.0756		2.3759
hsa-miR-889-4395313	40	26.537	27.408	23.202	23.159	25.1	25.91	25.476	26.657	25.102	24.108	25.139	26.4832		4.45198
hsa-miR-891a-4395302	33.244	30.82	25.17	26.9	25.97	30.536	29.355	30.899	30.77	30.855	34.929	31.398	30.0705		2.85085
hsa-miR-92a-4395169	21.985	20.838	21.492	20.327	20.486	20.637	19.882	19.22	21.59	21.56	20.113	19.983	20.6761		0.838258
hsa-miR-93-4373302	24.27	22.294	21.969	21.426	21.438	21.394	21.014	21.152	23.179	22.605	21.725	21.356	21.9852		0.962381
hsa-miR-9-4373285	25.58	26.372	25.303	24.271	22.141	26.619	25.981	24.239	29.659	26.271	22.834	24.936	25.3505		1.94753
hsa-miR-95-4373011	19.794	18.283	20.505	17.877	17.694	17.926	18.473	16.861	18.965	19.183	18.075	19.007	18.5536		0.994611
hsa-miR-96-4373372	28.964	31.55	20.924	28.48	23.63	25.463	26.257	18.641	30.672	26.301	22.547	23.012	25.5367		3.95227
hsa-miR-98-4373009	40	26.683	25.21	18.976	23.575	26.331	25.811	23.559	27.806	24.689	24.62	28.082	26.2785		4.9424
hsa-miR-99a-4373008	22.147	20.199	20.753	18.777	18.25	19.451	19.903	19.152	20.191	20.344	19.45	19.222	19.8199		1.02149
hsa-miR-99b-4373007	23.762	21.984	21.809	20.856	20.429	21.327	21.51	19.991	21.743	21.979	21.129	21.126	21.4704		0.947282
mean CT	29.1583	26.605	25.5416	24.4487	24.5279	25.1714	25.4037	23.7666	27.2154	25.9103	24.1151	24.5664

## Sheet: TLDA A1 RQ
Relative quantification
Target Name	S1	S2	S3	BMD18	BMD31	BMD12	BMD11	BMD1	BMD7	BMD8	BMD2	BMD4		FC BMD/ctrl	pval	FC sev/BMD	pval
hsa-let-7a-4373169	1.10138	51.4449	2.88508	4.75773	3.75908	5.22683	10.554	4.1536	6.00304	2.44454	2.37856	1.15783		0.243155	0.485872	0.330081	0.0339789
hsa-let-7b-4395446	1289.25	601.724	189.836	374.357	763.974	271.713	244.335	274.063	363.47	112.405	226.927	336.026		0.475339	0.37411	0.831966	0.613517
hsa-let-7c-4373167	29.168	14.6107	5.49687	9.89207	22.2754	10.196	11.2412	8.99026	8.89315	3.24577	4.72425	16.5004		0.649128	0.494876	0.981989	0.979545
hsa-let-7d-4395394	74.3528	50.3164	21.6397	18.0543	38.9994	19.9724	20.1222	29.5147	24.2127	15.6877	16.012	14.9537		0.450028	0.217763	0.625531	0.0422791
hsa-let-7e-4395517	753.423	313.421	208.169	85.4656	262.902	140.647	315.549	175.87	254.178	99.5647	188.587	104.143		0.425331	0.279689	0.703278	0.351294
hsa-let-7f-4373164	18.7305	63.2046	55.8548	7.91875	6.50424	23.4894	20.688	9.1601	17.6145	8.10921	6.85467	77.7854		0.430908	0.185936	2.96756	0.573489
hsa-let-7g-4395393	149.844	111.273	35.3984	36.0087	83.3657	39.0144	42.3626	48.6836	74.3208	33.8847	24.5234	24.2083		0.456831	0.248526	0.454541	0.0168675
hsa-miR-100-4373160	103.991	100.772	30.0774	40.3437	122.733	67.5994	49.4096	46.0894	45.5915	26.3286	27.2104	43.334		0.665188	0.395561	0.591564	0.179469
hsa-miR-101-4395364	13.6546	12.7282	2.02737	2.8844	7.26207	3.14691	2.55393	3.581	3.69531	3.731	2.34581	1.29992		0.357857	0.243018	0.456283	0.0563658
hsa-miR-103-4373158	8.31269	21.0385	5.43248	5.74088	17.3924	8.51459	7.44215	7.34297	10.9109	3.56416	4.69813	6.33975		0.689461	0.535728	0.600243	0.126747
hsa-miR-105-4395278	1.3e-05	1.3e-05	8.81286	160.371	1.3e-05	0.0535837	1.3e-05	38.6759	1.3e-05	1.3e-05	1.3e-05	1.3e-05		7.53068	0.317131	2.01397e-06	0.362488
hsa-miR-106a-4395280	334.605	128.085	69.0041	62.6947	141.866	59.8773	56.2086	71.3758	166.767	82.2282	39.3444	72.4255		0.471943	0.36482	0.579797	0.183152
hsa-miR-106b-4373155	22.6795	15.6811	6.62817	7.0434	16.8116	7.23472	7.03095	10.4713	24.7901	11.2946	6.36467	7.23717		0.728171	0.484244	0.52562	0.0784838
hsa-miR-107-4373154	2.29949	1.58333	0.606093	0.824889	1.37305	0.777512	1.81343	0.678944	1.30287	0.926306	0.421349	1.40097		0.706877	0.469671	0.795529	0.717434
hsa-miR-10a-4373153	26.6916	12.3716	15.9846	6.15293	18.2317	5.63313	4.38543	6.39686	7.59838	10.06	3.51637	4.41198		0.401995	0.111843	0.454733	0.0696348
hsa-miR-10b-4395329	99.824	25.9553	78.9906	10.0302	57.0194	22.6108	21.4027	39.1887	24.3474	156.885	45.4777	33.5776		0.668293	0.440312	0.737791	0.551883
hsa-miR-122-4395356	1.3e-05	1.3e-05	0.0175135	1.3e-05	1.3e-05	0.0284572	0.0330254	0.00691701	0.0107441	0.201739	0.183276	0.132994		11.3492	0.0608906	3.37779	0.0453297
hsa-miR-124-4373295	0.260854	0.131029	17.4676	0.152859	0.124169	0.070753	0.103072	0.0455112	0.0254303	0.743066	12.5977	5.40175		0.359553	0.579717	48.5596	0.246439
hsa-miR-125a-3p-4395310	0.359562	0.125953	0.0870876	0.145619	0.581714	0.107465	0.127956	0.14204	0.247876	0.0675248	0.0561366	0.0727165		0.901758	0.862342	0.303285	0.11597
hsa-miR-125a-5p-4395309	5.2029	2.29097	0.902883	0.910842	4.66663	1.37263	1.05975	1.20779	6.79604	2.237	1.28439	1.8371		0.848429	0.785458	0.540056	0.232055
hsa-miR-125b-4373148	202.997	133.062	51.4326	66.823	188.756	84.5033	45.246	69.5685	80.376	49.2674	42.344	53.9454		0.585672	0.346552	0.557965	0.141118
hsa-miR-126-4395339	3932.73	2641.16	573.882	1203.71	3426.17	1534.91	1054.77	1231.64	2538.38	1157.31	666.327	689.988		0.629716	0.466475	0.371824	0.0321396
hsa-miR-127-3p-4373147	20.2285	18.4424	11.2715	14.7769	47.7816	43.3193	24.2299	12.5217	15.1968	8.65517	8.36338	14.8607		1.26616	0.447461	0.459262	0.118535
hsa-miR-127-5p-4395340	1.3e-05	0.62285	1.3e-05	0.00767973	1.3e-05	0.252952	0.130826	1.3e-05	0.0218185	0.00537903	0.0359239	1.3e-05		0.24329	0.529143	0.262312	0.312899
hsa-miR-128-4395327	27.1959	18.5193	3.48368	8.80469	13.4579	7.11536	8.04292	5.1743	10.8355	3.13521	4.12126	9.95504		0.478617	0.341899	0.884168	0.811426
hsa-miR-129-3p-4373297	0.182039	0.809418	0.0845301	0.921638	1.3e-05	0.272237	2.85941	0.724654	1.3e-05	1.3e-05	0.192921	0.0230583		1.54709	0.6218	0.168019	0.300117
hsa-miR-129-5p-4373171	1.3e-05	0.105693	1.3e-05	0.198371	0.0395105	0.116786	0.0841858	0.142631	0.0682368	1.3e-05	1.3e-05	0.797981		4.56469	0.192224	5.30389	0.565837
hsa-miR-130a-4373145	68.5135	125.188	61.3338	35.9837	72.2728	32.4678	20.8897	33.5761	23.3879	20.9309	31.6051	31.7443		0.395838	0.117853	0.933783	0.79028
hsa-miR-130b-4373144	7.03385	4.71728	4.09144	5.62273	13.2726	3.98598	3.17712	4.67953	24.9626	3.46189	2.70211	5.9152		1.42611	0.404839	0.482855	0.282674
hsa-miR-132-4373143	62.1772	28.0117	3.44525	15.3937	75.7084	27.5301	19.1692	20.3135	28.026	9.47129	5.7084	13.4957		0.764736	0.719126	0.31968	0.0948668
hsa-miR-133a-4395357	277921	110215	15571.4	29333.7	85841.1	27477	18803.6	35941.5	41438.8	27718.5	18357.5	13284.2		0.246215	0.316668	0.400157	0.0607421
hsa-miR-133b-4395358	8342.8	5780.41	951.204	1364.61	3751.84	1440.08	1046.04	2014.72	1470.09	1018.03	756.442	678.604		0.299414	0.244168	0.400821	0.050643
hsa-miR-134-4373299	0.893362	2.5972	0.292724	1.93492	7.61255	6.20287	3.48152	2.75178	3.41218	0.455828	0.465898	0.997527		2.40665	0.140326	0.183565	0.0256513
hsa-miR-135a-4373140	3.66374	0.0517591	0.928909	0.303185	0.456087	0.0425687	0.0163532	1.02909	2.26215	0.530918	0.187516	0.0238383		0.348211	0.453104	0.146193	0.135327
hsa-miR-135b-4395372	39.0247	1.0852	12.7516	2.71937	4.58646	0.339136	0.236304	10.0378	24.3642	5.47387	1.4939	0.233813		0.312041	0.393496	0.115085	0.132745
hsa-miR-136-4373173	0.512391	0.317528	0.533519	0.157483	0.620448	0.27815	0.192872	0.31065	0.155684	0.255352	0.234732	0.333192		0.620629	0.105786	0.939672	0.836432
hsa-miR-137-4373301	0.0876755	1.3e-05	3349.22	1.3e-05	1.3e-05	0.0726414	0.018552	1.3e-05	0.0148612	1391.63	1372.97	2482.24		0.522192	0.684888	8.31021	0.159131
hsa-miR-138-4395395	0.399513	0.748439	0.803077	0.12043	0.416209	0.398855	0.311158	0.0869521	0.519679	0.165232	0.0780253	0.290866		0.407889	0.0743899	0.583048	0.409645
hsa-miR-139-3p-4395424	10.1283	4.3438	0.821089	3.63832	8.09136	3.38918	1.7014	2.18914	4.0606	1.40402	1.29782	3.21635		0.631834	0.564568	0.649967	0.437991
hsa-miR-139-5p-4395400	123.324	81.5695	14.7701	46.1824	125.225	49.1097	37.2384	27.2345	74.4238	29.7653	19.0681	48.7533		0.693484	0.558701	0.593195	0.345324
hsa-miR-140-3p-4395345	4.99788	3.08006	1.49134	1.81664	3.47107	2.139	2.15057	2.22124	3.77818	2.07277	0.991088	2.41233		0.733351	0.493396	0.644878	0.391262
hsa-miR-140-5p-4373374	93.6571	74.9033	25.8235	28.9858	67.2929	44.9714	44.4996	25.4636	147.002	36.0659	22.5818	33.5311		0.772345	0.573625	0.460828	0.136028
hsa-miR-141-4373137	1.36161	0.922715	0.359885	1.30883	2.13078	0.776973	0.709423	2.06103	0.149342	0.493993	0.262445	0.620037		1.07314	0.871286	0.418798	0.164183
hsa-miR-142-3p-4373136	2.79397	3.03555	6.46482	2.27249	3.15006	1.769	2.9337	5.01192	6.35853	5.49288	3.89085	2.01172		0.89177	0.757084	0.716444	0.414002
hsa-miR-142-5p-4395359	1.36256	0.84966	0.474214	0.504971	0.939771	0.41637	0.49921	0.962171	0.450217	0.605233	0.267403	0.260874		0.608766	0.304612	0.409203	0.0124739
hsa-miR-143-4395360	139.422	152.954	36.876	55.3792	125.573	72.2505	62.4106	48.6499	103.228	54.8174	34.2988	33.1843		0.597102	0.350711	0.433576	0.0160001
hsa-miR-1-4395333	46030.9	15596.7	2300.31	4577.27	9778.39	2973.48	2877.74	4778.57	4746.65	5843.28	3526.66	1276.9		0.210544	0.32318	0.464889	0.168764
hsa-miR-145-4395389	1407.89	995.969	203.179	583.776	1248.85	647.142	426.889	467.027	783.448	265.315	153.925	249.938		0.617088	0.449854	0.315628	0.0276852
hsa-miR-146a-4373132	32.5439	52.2717	6.97702	25.7281	65.68	32.4228	14.4072	32.2531	42.3325	24.3789	23.7703	31.9209		1.06361	0.899489	0.79004	0.405913
hsa-miR-146b-3p-4395472	0.0597183	0.00710454	3.40254	0.0917131	0.0506386	0.105765	0.0600671	0.0268183	0.153967	1.16599	2.6965	0.840563		0.498846	0.661816	6.78789	0.343313
hsa-miR-146b-5p-4373178	163.179	27.5305	6.10762	69.1316	67.2463	75.0062	82.1232	42.5876	79.1596	26.9939	41.1006	59.3192		0.919072	0.924228	0.807412	0.415073
hsa-miR-147-4373131	1.3e-05	0.00464842	0.0153844	0.0148466	0.0175959	0.0224201	1.3e-05	0.0381907	0.0223853	0.00142835	0.0100691	0.042731		2.82154	0.111545	1.55244	0.667783
hsa-miR-147b-4395373	1.3e-05	1.3e-05	0.0837138	0.0538195	1.3e-05	0.0558204	0.0255014	0.0361807	1.3e-05	0.0727737	0.0221598	0.0194839		1.13751	0.905525	0.656488	0.408085
hsa-miR-148a-4373130	8.98374	6.41281	5.47026	3.03832	9.09693	4.04443	3.53257	4.70881	4.86923	5.06851	5.80013	6.66418		0.747968	0.232471	1.19388	0.313243
hsa-miR-148b-4373129	8.95885	4.94838	2.07141	3.11509	5.54575	3.74752	3.30974	3.09162	8.88698	2.40754	2.75697	3.46157		0.757736	0.592048	0.691227	0.230774
hsa-miR-149-4395366	24.4424	8.38585	3.33945	7.45016	18.4991	4.47516	6.03234	2.42396	5.61659	2.28083	3.49935	5.48475		0.513923	0.456678	0.685322	0.468472
hsa-miR-150-4373127	481.808	198.77	92.7073	143.835	327.053	99.5906	65.8778	135.426	203.755	100.118	109.144	80.3055		0.545338	0.420329	0.609932	0.199006
hsa-miR-152-4395170	35.9599	38.7993	4.61269	7.7827	27.9617	14.8042	10.9035	12.3836	18.1852	7.39506	6.39563	9.22422		0.48311	0.337408	0.511381	0.0622844
hsa-miR-153-4373305	0.494251	1.3e-05	0.288694	0.246263	1.3e-05	0.357233	0.412287	0.296759	194.914	0.152255	5.59868	0.281348		86.1088	0.333105	0.0899397	0.402202
hsa-miR-155-4395459	20.9564	9.75375	2.65297	5.99298	19.006	3.96669	3.57444	9.04025	4.85912	2.53426	5.35945	4.28836		0.585693	0.483082	0.673405	0.405905
hsa-miR-15a-4373123	2.57811	4.29887	0.751899	1.18696	1.25735	1.81748	2.53981	1.4483	1.42869	1.29734	0.661167	2.02711		0.597038	0.422999	0.82387	0.74741
hsa-miR-15b-4373122	3.84855	5.80363	8.46559	3.61319	3.39493	2.88373	4.19223	8.11373	20.4169	8.63719	4.55069	5.57676		1.12927	0.738614	0.637766	0.338216
hsa-miR-16-4373121	1255.73	766.401	192.753	284.103	585.035	299.609	351.339	411.105	1548.54	564.004	223.183	549.672		0.724881	0.589951	0.6167	0.391406
hsa-miR-17-4395419	391.621	120.422	79.7609	67.3811	138.465	59.0939	60.5359	82.103	184.528	69.4817	38.6953	77.7315		0.438217	0.374946	0.587809	0.233112
hsa-miR-181a-4373117	23.8566	13.8802	5.45512	7.39357	16.477	4.83641	3.27551	6.88456	5.72666	3.44037	5.7921	8.55298		0.481411	0.29326	1.05893	0.876611
hsa-miR-181c-4373115	12.6961	6.39949	1.9692	4.0566	8.42912	2.72062	2.09612	3.41377	3.31428	1.55894	2.42517	3.44004		0.497744	0.374761	0.817154	0.583014
hsa-miR-182-4395445	0.0600919	0.0211816	0.0104497	0.00570433	0.0190031	0.00806526	0.0242431	0.00559116	2.98285	0.0333207	0.00399133	0.0127835		11.2496	0.370301	0.0163759	0.354741
hsa-miR-183-4395380	0.0375854	0.0167808	0.0979786	0.0685012	0.0156075	0.0442536	0.153224	0.144723	1.42869	0.225713	0.035651	0.16625		4.9944	0.213577	0.301014	0.350107
hsa-miR-184-4373113	0.526066	0.127181	0.151839	0.0742364	0.159141	0.29585	0.096036	0.088779	1.16046	0.107661	0.0486669	1.45743		1.44426	0.60038	2.36817	0.646903
hsa-miR-185-4395382	1.11135	2.99999	4.56499	0.535616	3.96792	1.3222	2.04446	2.69889	9.11785	2.34008	0.763176	0.849936		0.908223	0.849763	0.225176	0.0626813
hsa-miR-186-4395396	200.064	89.3228	15.6556	38.5664	79.1425	36.9355	33.3755	39.1072	64.9696	47.7875	34.7535	46.2835		0.45996	0.413381	0.806825	0.352989
hsa-miR-187-4373307	1.3e-05	1.3e-05	218.518	2.19052	1.3e-05	0.095851	0.464168	1.74517	0.0334626	313.118	359.061	406.589		1.65249	0.636272	7.28135	0.00118772
hsa-miR-18a-4395533	2.32514	2.56144	0.55195	1.516	1.40677	1.50205	2.1821	2.49038	5.16831	0.316782	0.119418	0.194714		0.913024	0.855353	0.0721235	0.0298183
hsa-miR-18b-4395328	0.0113302	0.467474	0.725281	0.490822	0.266717	0.349154	1.10859	0.862361	0.0523631	0.339518	0.154437	0.372014		1.10623	0.86792	0.530215	0.286357
hsa-miR-190-4373110	3.55861	6.68977	0.758179	2.34124	2.41225	1.22939	1.95033	1.5182	2.99529	0.862479	1.48255	0.412489		0.460459	0.367124	0.518341	0.306012
hsa-miR-191-4395410	338.806	150.535	53.4312	77.0793	226.032	83.4556	72.0397	75.2367	190.374	63.1435	44.5109	73.3857		0.555946	0.440642	0.497957	0.115794
hsa-miR-192-4373108	18.4215	7.75946	6.79564	4.66951	13.6174	3.93656	3.84429	4.2971	13.2755	6.55939	4.92487	6.74784		0.625419	0.386599	0.769118	0.437083
hsa-miR-193a-3p-4395361	1.71394	0.751038	0.00516724	0.539716	0.54843	0.558619	0.501638	0.780443	0.869159	0.0326123	0.0647977	0.0482753		0.532181	0.519904	0.103078	0.00896498
hsa-miR-193a-5p-4395392	8.60584	6.46189	0.8268	2.05377	11.6107	1.99991	1.93955	2.05247	2.37626	0.911656	1.12825	2.16359		0.550213	0.422506	0.472727	0.328016
hsa-miR-193b-4395478	2266.6	1041.15	268.469	375.397	823.36	262.093	213.001	377.508	341.962	331.43	234.604	300.543		0.30385	0.289249	0.683354	0.242883
hsa-miR-194-4373106	4.46393	3.792	33.005	1.45425	3.40908	1.4519	2.08597	2.23669	7.72585	13.0282	21.4824	26.5829		0.641909	0.66708	4.81655	0.0205853
hsa-miR-195-4373105	310.686	272.471	94.1971	106.689	276.164	141.822	153.566	120.707	342.199	175.772	130.155	212.958		0.81692	0.609574	0.850532	0.623316
hsa-miR-196b-4395326	36.3105	16.3924	0.459651	6.62662	12.8472	7.85133	6.65168	4.52013	12.7171	4.11691	3.85061	8.97199		0.427328	0.431209	0.789823	0.631757
hsa-miR-197-4373102	165.457	41.7863	14.139	28.9055	56.001	21.1698	20.8318	20.6685	30.6899	20.1061	15.6174	24.0911		0.358476	0.416012	0.702942	0.296452
hsa-miR-198-4395384	0.357327	0.26097	0.018194	0.0182024	0.439331	0.20689	0.386548	0.130612	0.0030493	825.178	379.797	0.0125988		631.678	0.200857	1.37888	0.842828
hsa-miR-199a-3p-4395415	27.5182	50.7367	17.7114	26.9511	81.7066	40.3064	48.0585	34.2342	43.6435	15.1638	17.8158	40.9396		1.2116	0.596779	0.669927	0.411457
hsa-miR-199a-5p-4373272	0.495967	1.93181	18.2599	0.948206	2.66915	1.42695	1.62306	1.01562	1.40415	16.3312	13.6714	20.5124		0.960347	0.968048	4.19088	0.0811736
hsa-miR-199b-5p-4373100	1.47357	8.08337	2.38934	2.95933	5.43915	4.9931	3.37929	3.21399	3.21918	1.19794	1.96303	1.98402		0.791015	0.729237	0.552225	0.0486938
hsa-miR-19a-4373099	249.573	97.8132	31.7263	50.3274	82.161	44.1376	49.9606	68.706	130.029	82.6281	39.0997	59.8976		0.533657	0.457895	0.648989	0.172103
hsa-miR-19b-4373098	1048.65	488.413	260.044	211.758	436.664	201.263	220.972	308.337	515.452	363.689	209.977	326.158		0.518291	0.342733	0.785977	0.417438
hsa-miR-200a-4378069	1.3e-05	3.22871	1.46369	9.41704	1.70809	4.20159	2.33225	23.2694	1.61854	0.921822	2.02804	0.992011		3.30241	0.197319	0.26607	0.295896
hsa-miR-200b-4395362	1.3e-05	0.373442	0.23826	0.261027	0.0772876	1.18751	0.631879	1.49523	0.587921	0.555771	0.79724	3.40446		4.90332	0.0483396	2.77915	0.487439
hsa-miR-200c-4395411	1.57824	2.34398	0.627902	0.958116	2.12488	1.55287	0.910493	1.34198	1.7492	0.731313	0.37141	2.94328		0.929174	0.85981	1.18231	0.875438
hsa-miR-202-4395474	2.63411	1.5411	1.09248	1.21442	3.63104	0.76734	0.385478	1.29358	0.655967	0.412814	1.35574	0.554949		0.649958	0.334447	0.802115	0.731596
hsa-miR-203-4373095	0.691267	0.436168	0.0886712	0.558362	0.217243	1.02238	0.896713	1.5025	0.661904	1.6662	0.254209	0.397886		1.96732	0.159901	0.327854	0.0282642
hsa-miR-204-4373094	16.7062	2.58642	9.20622	2.70246	7.56522	4.80633	2.47207	3.49275	7.88272	3.00958	2.22389	6.41046		0.474469	0.345035	0.88622	0.839312
hsa-miR-205-4373093	0.014847	0.0394442	0.020626	0.0962061	0.0201843	0.0384449	0.104077	0.132988	0.0388671	0.0663648	0.0376576	0.00638732		2.40788	0.0528659	0.329574	0.132673
hsa-miR-208-4373091	1.2486	1.11339	0.943837	0.490482	1.6442	0.817299	0.561641	0.876827	1.135	0.719248	0.529273	0.413348		0.724711	0.0844204	0.491442	0.0275251
hsa-miR-208b-4395401	2.16642	0.801046	0.2675	0.249701	1.27578	0.358473	0.525484	0.405947	0.80871	0.128921	0.100348	0.00218133		0.397278	0.369335	0.0877993	0.0230255
hsa-miR-20a-4373286	291.897	169.478	55.9323	57.0942	117.979	42.8118	59.1259	71.1289	125.252	68.0046	45.6672	58.462		0.415952	0.276224	0.645026	0.104889
hsa-miR-20b-4373263	45.5795	18.0754	13.8769	10.0232	18.384	8.53232	11.3272	10.0936	35.7952	12.8666	8.75487	13.9619		0.557788	0.369804	0.702589	0.368609
hsa-miR-210-4373089	45.9603	30.9519	9.27026	28.9456	50.6462	19.7521	16.4238	21.2055	40.2159	11.0239	13.776	17.3688		0.848424	0.733054	0.586652	0.147299
hsa-miR-211-4373088	1.76579	1.14469	2.33045	1.18285	2.49041	1.6701	2.09903	1.48387	0.891121	0.794744	0.627238	1.28648		0.796667	0.429402	0.608865	0.25947
hsa-miR-212-4373087	1.9949	0.650651	8.44801	0.819759	2.12488	0.932992	0.545526	0.75595	0.846566	1.72496	5.19847	4.59616		0.527191	0.546399	4.23956	0.0039707
hsa-miR-21-4373090	75.443	111.427	15.6448	94.83	115.711	91.2616	69.393	115.87	85.313	33.3488	46.6914	160.055		1.33731	0.514151	1.21402	0.802637
hsa-miR-214-4395417	35.3666	48.7036	20.6864	30.0496	129.193	45.1901	42.07	38.8371	56.8739	19.6923	21.0403	75.921		1.46011	0.279994	0.876537	0.851645
hsa-miR-215-4373084	25.4627	12.2182	6.67427	5.64226	1.3e-05	5.25954	5.2188	6.59496	14.1595	5.02652	5.57931	5.01562		0.394516	0.24631	0.876597	0.709087
hsa-miR-216b-4395437	1.3e-05	0.010337	0.00617909	1.3e-05	10.8632	0.0946625	0.0134125	1.3e-05	0.127511	0.00682744	0.0117686	0.0366365		224.939	0.335107	0.0130758	0.357375
hsa-miR-218-4373081	19.8259	18.2643	3.71564	5.72102	19.4053	6.36843	5.62838	7.04873	8.46021	5.8424	4.16722	4.64097		0.536469	0.334277	0.500907	0.0985099
hsa-miR-219-5p-4373080	0.295927	0.0484271	0.0756042	0.318479	480.829	1.3e-05	0.0772522	1.3e-05	1.3e-05	0.284118	1.38519	1.3e-05		383.287	0.345589	0.0086361	0.366642
hsa-miR-220-4373078	1.3e-05	1.3e-05	63.277	1.3e-05	0.0255131	1.3e-05	1.3e-05	1.3e-05	1.3e-05	102.08	85.3362	154.925		1.80354	0.580764	7.05918	0.154659
hsa-miR-220b-4395317	0.285056	0.112108	0.103565	0.00723031	0.131431	0.000792632	0.00421783	0.002266	0.0423555	0.0102202	0.0204903	0.0119771		0.153763	0.132723	0.509204	0.493825
hsa-miR-220c-4395322	1.3e-05	0.00722372	0.0353685	1.3e-05	1.3e-05	0.000853062	1.3e-05	1.3e-05	0.0682841	1.3e-05	0.00725447	0.0021753		0.615198	0.697861	0.408869	0.581313
hsa-miR-221-4373077	0.952846	3.6883	1.30823	8.61752	29.3722	8.87617	9.77244	4.17381	9.18763	3.12003	4.71117	3.28621		4.54486	0.0340612	0.371958	0.145463
hsa-miR-222-4395387	161.492	160.782	39.715	78.8628	247.517	97.3384	77.6933	77.8359	112.337	52.6208	65.9402	95.2355		0.833711	0.685087	0.726734	0.381808
hsa-miR-223-4395406	11.9697	11.1422	194.363	88.7253	169.881	127.022	88.3232	117.488	224.052	90.3569	55.3721	89.8488		1.61102	0.547542	0.533166	0.075917
hsa-miR-22-4373079	89.9665	127.112	20.4866	19.5524	71.8234	28.739	24.7048	49.1583	36.5473	34.2863	21.0549	12.479		0.418615	0.276628	0.410185	0.029096
hsa-miR-224-4395210	1.47561	4.88025	0.545484	0.349963	2.56575	1.01673	3.07742	1.00372	0.703047	0.266196	0.584829	0.733275		0.497532	0.475465	0.458053	0.14948
hsa-miR-23a-4373074	11.7804	23.95	6.90007	5.68938	16.1603	8.79654	6.65629	6.59039	9.51164	8.18262	7.91773	7.58646		0.602787	0.381554	0.832101	0.331187
hsa-miR-23b-4373073	3.63339	6.45294	1.13572	1.8716	3.24087	2.2594	2.11949	2.2821	3.06247	0.801938	0.884593	0.316094		0.500163	0.347062	0.261659	0.0171258
hsa-miR-24-4373072	7354.01	4426.52	919.439	1661.5	4947.15	1881.85	1616.57	1654.71	2948.35	1440.71	1111.34	1517.44		0.492905	0.367635	0.544287	0.111365
hsa-miR-25-4373071	8.96508	5.66453	2.02036	2.13357	3.68683	2.17941	2.08453	3.43751	5.93683	2.17733	1.78644	2.11027		0.511167	0.307213	0.599418	0.0874611
hsa-miR-26a-4395166	2825.55	1985.05	383.375	506.098	1132.57	511.268	438.587	590.324	738.622	448.064	359.31	343.562		0.325275	0.243474	0.546354	0.0423599
hsa-miR-26b-4395167	1036.36	993.9	168.618	241.901	532.774	300.858	316.425	280.988	445.627	218.208	179.655	178.209		0.408487	0.263226	0.512484	0.0160477
hsa-miR-27a-4373287	88.1149	91.9614	11.7665	30.133	76.925	40.1391	33.4218	34.4723	51.9011	24.06	19.5905	25.0446		0.583268	0.415855	0.513206	0.0412518
hsa-miR-27b-4373068	94.8329	98.9041	13.0106	24.8517	58.7852	24.4529	20.6307	29.3922	30.7325	16.4562	17.2328	6.74784		0.369665	0.258765	0.398681	0.0872049
hsa-miR-28-3p-4395557	2.21808	1.44589	2.05995	0.593892	1.60479	0.445327	0.50338	0.404823	0.633183	2.18944	1.76184	2.1132		0.596902	0.0618038	2.01094	0.0345476
hsa-miR-28-5p-4373067	15.5013	11.6799	1.16765	3.85912	8.94685	3.54783	3.40043	3.58597	4.59701	2.80609	2.35722	2.27904		0.416003	0.326028	0.517359	0.066291
hsa-miR-296-3p-4395212	0.00878536	1.3e-05	19.2343	0.0122955	1.3e-05	0.00619335	0.0151843	0.00908917	11.3821	223.412	0.00230676	0.0208101		4.06829	0.460366	0.00029533	0.337528
hsa-miR-296-5p-4373066	29.9258	12.2521	2.93347	9.47596	15.8167	6.85871	8.90564	5.60364	6.77253	2.80609	3.97536	5.12456		0.4828	0.429976	0.583785	0.138775
hsa-miR-299-3p-4373189	0.0111124	0.00272592	0.00652237	0.0503199	0.0549164	0.0092261	0.010436	0.0250051	0.000118461	0.00943057	0.0110416	0.00109521		2.80916	0.120305	0.333633	0.251024
hsa-miR-299-5p-4373188	1.3e-05	0.000172748	0.0327721	0.00167953	0.0148683	0.148336	0.0678137	0.0019002	0.00940531	0.0106763	0.00397477	0.00898309		2.70686	0.363324	0.153651	0.187853
hsa-miR-29a-4395223	801.921	820.272	144.168	100.098	271.608	126.934	113.199	131.723	1102.6	377.56	104.625	79.6403		0.454416	0.284512	0.260308	0.153703
hsa-miR-29b-4373288	3.81667	25.0538	0.630518	2.40539	1.97709	1.24309	1.10245	1.09154	1.47396	1.2172	0.829369	0.376945		0.132392	0.381539	0.446489	0.117196
hsa-miR-29c-4395171	637.515	829.419	181.599	108.705	190.597	99.6596	95.4531	107.215	137.063	272.207	210.414	208.287		0.289065	0.177603	1.39227	0.0918957
hsa-miR-301a-4373064	1.40573	1.66204	55.8936	1.169	1.74035	0.997879	0.816044	0.889683	1.5133	105.754	122.538	314.83		3.11078	0.324361	11.7455	0.276867
hsa-miR-301b-4395503	1.13628	0.986887	0.948428	0.698471	1.09991	0.878392	0.642478	0.599306	0.912372	0.393535	0.388796	0.570946		0.671118	0.00760438	0.636154	0.118963
hsa-miR-302a-4378070	0.642744	0.0728947	58.9986	0.0707695	0.0826055	0.0184266	0.0323906	0.0408184	566.799	31.1371	49.3195	35.9626		3.81519	0.408331	0.427758	0.569396
hsa-miR-302b-4378071	0.0248315	0.157449	0.010038	0.112521	0.0610604	0.0312486	0.0464467	0.0395374	0.0589523	0.0154801	0.0156043	0.0191625		0.693318	0.718552	0.412702	0.0164348
hsa-miR-302c-4378072	0.0125891	0.0123526	34.9352	0.0214523	0.0477082	0.00758276	0.00805287	0.049151	0.747266	73.6984	69.6517	60.3142		1.95027	0.520356	5.22944	0.00722488
hsa-miR-30b-4373290	1345.86	595.5	76.3528	265.078	627.026	185.714	193.84	223.536	265.339	205.296	158.253	100.04		0.367432	0.367437	0.455609	0.0871315
hsa-miR-30c-4373060	7394.9	3392.09	404.392	1349.56	2780.99	916.466	965.223	1291.98	1389.83	986.08	725.125	468.02		0.323858	0.338765	0.429675	0.046484
hsa-miR-31-4395390	0.0248143	0.300817	1.26366	0.619112	1.11063	1.27982	1.03291	0.973576	0.717323	6.01499	2.98988	1.17807		3.33824	0.104652	1.12351	0.864406
hsa-miR-320-4395388	238.412	80.614	26.7527	52.1022	149.229	36.5282	35.9699	49.6721	86.7441	41.1426	39.2627	101.929		0.571251	0.52004	1.06084	0.922555
hsa-miR-323-3p-4395338	0.0831185	0.0436146	0.0181814	0.0595511	0.127749	0.033701	0.0333705	0.0227556	0.0293742	0.00650408	0.0138697	0.0115291		0.778399	0.661149	0.300633	0.154172
hsa-miR-32-4395220	4.13622	1.45292	0.921215	0.862905	0.512769	0.500672	0.581446	0.914696	0.894214	0.597314	0.0959274	0.040454		0.256023	0.245214	0.102258	0.000356829
hsa-miR-324-3p-4395272	14.6346	9.50678	0.0759719	4.49485	9.94783	4.22789	3.00991	4.67629	7.05524	0.0969619	0.0741755	0.171874		0.464611	0.419101	0.0254411	0.0189795
hsa-miR-324-5p-4373052	5.31959	4.95525	1.10008	2.46788	5.19232	2.63342	2.22025	2.26477	2.92349	0.995547	1.44602	2.46814		0.662622	0.446322	0.723514	0.38464
hsa-miR-326-4373050	1.3e-05	0.112263	0.00513867	0.0517705	0.0521706	0.0200944	0.0168947	0.0433557	0.0592802	0.0221517	0.0326468	0.0130793		0.884169	0.913321	0.641178	0.393598
hsa-miR-328-4373049	240.071	106.15	23.631	62.5211	153.85	48.4672	27.1658	54.0553	65.1049	27.8492	33.944	35.3939		0.458158	0.401045	0.552504	0.20374
hsa-miR-329-4373191	0.0374554	0.044377	0.0361117	0.0684062	0.120523	0.147311	0.0941901	0.0849857	0.06411	0.0176347	0.038104	0.0415914		1.91293	0.0320973	0.452168	0.0466647
hsa-miR-330-3p-4373047	0.644082	0.330554	0.0153524	0.224731	0.447321	0.190114	0.256089	0.234127	0.116604	0.0131259	0.0165398	0.0571314		0.523839	0.480738	0.175773	0.0347468
hsa-miR-331-3p-4373046	362.871	222.083	29.1538	74.0934	188.625	72.5014	51.0458	77.4592	82.2927	111.088	67.7001	66.2306		0.429369	0.35029	0.689165	0.189989
hsa-miR-331-5p-4395344	1.939	2.39489	0.543598	1.43621	2.61422	1.13834	1.34791	1.37684	4.16898	0.782716	0.631601	1.28203		1.01	0.981726	0.502308	0.177069
hsa-miR-335-4373045	6.16591	7.13521	3.31638	4.61802	7.91385	3.99983	3.34202	3.04062	4.39753	1.32002	4.79352	3.3344		0.737371	0.337959	1.0154	0.959792
hsa-miR-337-5p-4395267	0.752266	2.28779	3.0517	3.38293	4.15942	5.19433	4.06349	4.16225	0.930252	0.369479	0.724514	5.27959		1.54669	0.280014	0.954082	0.960365
hsa-miR-338-3p-4395363	0.00427848	0.00843123	0.370516	0.0920954	0.00579242	0.0275642	0.0592812	0.00306343	0.184245	0.0133276	0.0293822	0.0152974		0.37406	0.579299	0.457043	0.401408
hsa-miR-339-3p-4395295	7.53347	4.79975	0.549279	1.81161	4.78123	2.09934	1.53551	1.58817	4.50864	1.1255	0.717518	2.73099		0.540747	0.435697	0.661548	0.540761
hsa-miR-339-5p-4395368	1.78796	2.58821	79.485	0.915906	1.78557	1.26045	0.844822	0.875612	2.17451	42.2993	55.7572	60.4398		0.661225	0.755189	7.07939	0.00050655
hsa-miR-33b-4395196	1.3e-05	1.3e-05	30.015	0.622986	0.000185715	0.286566	0.171552	0.592285	0.165591	840.767	0.0431973	266.581		12.3186	0.266236	0.949985	0.972985
hsa-miR-340-4395369	54.5427	45.2221	7.2733	10.4706	33.0226	11.1807	8.69218	12.0868	21.1956	10.137	7.98386	4.04581		0.370009	0.25769	0.374698	0.0596014
hsa-miR-342-3p-4395371	163.066	92.5369	26.6601	79.687	168.474	55.4816	87.0468	86.2447	115.576	45.5242	47.6065	56.0805		0.875921	0.800541	0.557111	0.0739732
hsa-miR-342-5p-4395258	0.00449431	0.0163446	0.0288879	0.0466905	0.039129	0.125342	0.0772522	0.345167	0.153541	0.0140485	0.0047597	0.0352906		5.63894	0.0642527	0.15925	0.0858776
hsa-miR-345-4395297	77.9412	26.0996	5.73427	10.1772	33.1832	7.50544	7.08968	7.31249	12.6731	10.1863	6.30321	10.3132		0.318056	0.365337	0.639503	0.347572
hsa-miR-346-4373038	2.63776	1.07248	1162.98	1.00297	1.87304	0.501714	0.319684	1.81173	0.216839	2034.65	2157.41	1486.21		1.62397	0.649373	5.35993	0.0452104
hsa-miR-34a-4395168	8.458	9.06909	219.277	3.62071	16.9873	8.95651	8.65011	3.99547	9.86073	524.414	878.005	634.918		2.94112	0.284798	7.92295	0.0416007
hsa-miR-34c-5p-4373036	0.0142917	0.0562095	0.0394621	0.285047	0.269878	0.498594	0.573442	0.290854	0.405759	0.127853	0.102599	1.14268		11.2059	0.00734581	1.72447	0.703246
hsa-miR-361-5p-4373035	3.34803	2.84013	0.775184	1.23737	2.59976	1.10568	1.16451	1.17557	1.04949	0.650924	0.746952	0.835335		0.505772	0.279561	0.612819	0.128327
hsa-miR-362-3p-4395228	1.36823	1.2825	0.211043	0.572867	0.903365	0.390376	0.681941	1.45838	0.456186	0.197861	0.385309	0.209995		0.612239	0.429699	0.436855	0.109608
hsa-miR-362-5p-4378092	54.505	22.5485	5.71047	25.6568	34.6164	10.0696	11.7919	13.3278	13.3308	5.80607	10.2467	11.0076		0.547153	0.476452	0.7169	0.356304
hsa-miR-363-4378090	1.21868	0.395831	0.300745	0.698471	0.693699	0.178616	0.334649	0.718153	1.17503	0.371533	0.317337	0.188734		0.813856	0.73167	0.437314	0.0891925
hsa-miR-365-4373194	1337.49	862.845	159.854	290.878	498.476	209.084	137.446	258.92	224.83	252.749	244.906	109.549		0.3145	0.254754	0.672375	0.402234
hsa-miR-367-4373034	0.214391	0.0595794	0.000716677	0.0551411	0.00520597	0.0162315	0.0154818	0.0154673	0.0379882	0.0010142	0.000586772	0.00049938		0.179133	0.359352	0.0356548	0.0376925
hsa-miR-369-3p-4373032	0.0611848	0.0557052	0.0114907	0.0344649	0.117553	0.105619	0.0607791	0.0723614	0.0279055	0.00720674	0.0189598	0.00785826		1.17543	0.732776	0.205542	0.0316499
hsa-miR-369-5p-4373195	1.3e-05	1.3e-05	0.00197027	0.00252811	0.0126071	0.0141695	0.0216081	0.0011754	0.00869073	1.3e-05	0.00233735	1.3e-05		10.5434	0.0399631	0.121019	0.0540767
hsa-miR-370-4395386	1.77438	2.22523	1.14204	2.70996	8.9159	5.39617	2.36972	2.44251	3.08377	0.889806	1.48358	2.81752		1.95196	0.0907392	0.558636	0.257749
hsa-miR-371-3p-4395235	1.3e-05	0.0122079	1.3e-05	1.3e-05	0.011167	0.0151655	0.0211195	1.3e-05	0.0136561	1.3e-05	0.000263499	0.00115445		1.70469	0.590032	0.0695824	0.0415175
hsa-miR-372-4373029	0.141445	0.143982	0.017832	0.089577	0.171631	0.262236	0.197883	0.118123	0.21865	0.0285684	0.120666	0.0821512		1.41736	0.438917	0.610225	0.149094
hsa-miR-373-4378073	0.30764	0.133227	0.243098	0.149817	0.248339	0.141506	0.0345953	0.221498	0.052947	0.0160594	0.0707114	0.0228197		0.467028	0.118539	0.392469	0.17936
hsa-miR-374a-4373028	130.899	144.704	26.4943	40.232	104.864	59.7944	49.1704	41.1655	104.09	45.1158	42.9649	35.0277		0.576443	0.371572	0.578865	0.0675012
hsa-miR-374b-4381045	5.81716	7.65263	2.28407	1.18203	5.80132	2.59717	2.11949	1.48181	4.9099	2.40921	2.24246	3.61859		0.557789	0.274695	0.910153	0.785523
hsa-miR-375-4373027	0.174502	0.0330537	0.147482	0.0176801	0.0259951	0.0451208	0.0315049	0.0423752	0.190478	0.0130714	0.0193716	0.0303203		0.390491	0.230684	0.427708	0.276375
hsa-miR-376a-4373026	76.4962	57.1609	50.6893	50.2925	121.548	134.918	64.2542	50.751	64.5655	70.2566	124.766	71.2801		1.3609	0.137377	1.16166	0.705403
hsa-miR-376b-4373196	1.3e-05	0.331701	0.46349	106.911	0.0601364	6.45733	39.4709	278.274	1.3e-05	0.911656	0.854461	0.0394571		181.496	0.162512	0.00824713	0.288213
hsa-miR-376c-4395233	42.5862	56.374	34.8627	27.9015	94.0516	160.668	71.6413	21.5761	62.5394	27.9846	21.2014	24.0244		1.27429	0.485659	0.30944	0.0591508
hsa-miR-377-4373025	0.330636	1.3e-05	0.177097	0.46499	1.3e-05	0.202773	0.536154	0.41736	0.012419	0.0481127	0.23735	0.0918502		1.32023	0.666982	0.811615	0.760432
hsa-miR-379-4373349	0.0207509	1.38699	2.65665	3.77185	7.61784	14.9382	8.21761	2.8311	3.13767	2.46666	2.24869	2.86677		3.94453	0.0320899	0.391399	0.100124
hsa-miR-380-4373022	1.3e-05	1.3e-05	0.436063	0.144013	1.3e-05	1.3e-05	0.599453	0.251977	0.153754	4.47709	2.65937	0.144328		6.44364	0.178789	1.53423	0.772636
hsa-miR-381-4373020	0.0948187	0.15198	0.153319	0.0989794	0.404548	0.374733	0.226208	0.0691735	0.0725789	0.0166373	0.0319971	0.0546902		1.12429	0.761947	0.223444	0.07876
hsa-miR-382-4373019	1.3e-05	18.5321	8.1659	19.5388	28.4308	58.8079	23.3722	21.2938	15.345	50.1286	14.0947	15.9715		3.08366	0.047625	0.456984	0.0538125
hsa-miR-383-4373018	1.3e-05	0.00158199	0.379089	0.0265945	0.0137196	0.0317948	0.107598	0.176209	0.475229	0.0153094	0.00314458	1.6295		2.17074	0.510796	5.9741	0.556245
hsa-miR-409-5p-4395442	1.3e-05	0.148235	0.110461	0.226451	0.515263	0.544474	0.231923	0.187812	0.0949752	0.0250432	0.0882711	0.186136		2.70619	0.0827756	0.514676	0.249024
hsa-miR-410-4378093	1.52026	2.22678	1.41089	1.66818	16.1379	5.67231	2.6587	1.98944	2.52047	1.13805	1.57144	1.96759		2.28283	0.206039	0.352529	0.219145
hsa-miR-411-4381013	7.17667	9.88991	6.53692	10.3911	41.7696	62.8542	22.6544	8.65999	18.2104	5.98172	6.03388	11.2311		2.65196	0.080439	0.323455	0.102161
hsa-miR-412-4373199	0.0144711	0.0575499	12.8403	0.265958	0.109605	0.215228	0.206859	0.102264	0.163085	8.86771	8.46251	20.4415		1.00252	0.998352	8.97198	0.263265
hsa-miR-422a-4395408	1186.35	512.34	54.0645	273.098	547.373	163.59	107.539	268.423	101.244	182.983	190.294	168.363		0.380906	0.386061	0.78472	0.507964
hsa-miR-423-5p-4395451	2.41884	2.01525	0.555405	0.727123	2.48007	0.571941	0.516457	0.747613	1.0671	0.582594	0.492463	0.565433		0.517808	0.289461	0.531982	0.192549
hsa-miR-424-4373201	0.644082	1.11803	0.165352	1.95785	0.462775	0.425413	0.39467	0.550328	0.464803	0.125657	0.221148	0.582539		0.896721	0.85	0.994808	0.99272
hsa-miR-425-4380926	92.4316	42.0769	73.9055	44.8884	38.5693	22.5169	18.2487	52.3953	327.351	113.58	86.7076	83.3683		1.25971	0.617553	0.890977	0.838567
hsa-miR-429-4373203	0.0809579	1.3e-05	0.00282136	0.0692171	1.3e-05	0.254535	0.0446783	0.0955476	0.159618	0.0295963	0.0397772	0.0868354		3.10219	0.162986	0.650421	0.484599
hsa-miR-431-4395173	1.3e-05	0.00166064	1.3e-05	1.3e-05	0.0042227	0.0797118	0.0459344	0.00658028	0.00106842	1.3e-05	1.3e-05	0.0191492		30.97	0.106351	0.417991	0.454635
hsa-miR-433-4373205	0.742424	2.94436	0.219853	0.605111	5.31983	3.39153	0.661915	0.227252	2.30808	0.118879	0.264637	0.751803		1.1646	0.844338	0.253529	0.143371
hsa-miR-449a-4373207	0.609761	0.449676	0.0553456	0.143118	0.15287	0.289761	0.152061	0.189512	0.182339	0.0707347	0.0334485	74.2556		22.5663	0.358983	214.858	0.501198
hsa-miR-449b-4381011	1.27749	0.496188	0.457743	0.328342	0.403148	0.461351	0.41573	0.291055	0.437602	0.267491	0.220383	0.849936		0.548983	0.335065	1.41056	0.707429
hsa-miR-450a-4395414	1.3e-05	0.246551	0.00188217	0.0130146	1.3e-05	0.0340769	0.0260011	0.000567285	0.0332084	9.5878e-05	0.0025542	0.0121696		0.163283	0.486582	0.470096	0.372198
hsa-miR-450b-3p-4395319	1.3e-05	0.482285	258.965	0.105205	0.184588	1.3e-05	1.3e-05	0.457665	0.0131362	829.767	374.569	501.612		2.19275	0.464094	3.16531	0.0964399
hsa-miR-450b-5p-4395318	0.700917	5.78356	6078.97	1.60133	0.762802	0.547123	0.6146	0.957513	0.662363	1722.83	0.130316	0.0797941		0.094662	0.460487	0.000365119	0.362294
hsa-miR-451-4373360	76.7617	25.1408	80.8743	16.9507	19.5268	2.20371	39.0356	63.7946	252.422	71.9819	26.4663	19.568		0.933652	0.899882	0.307604	0.222121
hsa-miR-452-4395440	2.34618	4.57242	1.20131	0.944925	2.65255	1.17035	2.01631	0.89463	1.68844	0.794744	0.829944	1.37214		0.50756	0.308929	0.716744	0.342217
hsa-miR-454-4395434	20.1864	16.5408	163.553	8.39932	16.7418	8.09447	6.69795	10.7881	32.1934	312.467	254.071	168.013		1.36054	0.718045	3.27211	0.0894268
hsa-miR-455-3p-4395355	2.04814	2.90383	0.705936	1.30069	0.95289	0.778591	0.798696	0.75125	0.594065	0.356892	0.431097	0.582943		0.38572	0.209684	0.718773	0.158215
hsa-miR-455-5p-4378098	11.7885	7.15502	1.51846	3.49253	3.80364	1.8986	1.77611	1.93907	1.35726	1.46771	1.23549	1.29453		0.297542	0.247076	0.619983	0.087295
hsa-miR-483-5p-4395449	30.0922	12.9059	6.70674	11.4341	15.4698	5.19073	3.72882	6.98066	9.30944	5.48907	7.64272	6.06046		0.478196	0.341369	0.890424	0.674034
hsa-miR-484-4381032	295.562	94.4158	43.6107	78.9721	118.224	46.6219	47.5284	62.2225	188.274	47.0643	33.9911	93.9243		0.551079	0.489709	0.752538	0.627579
hsa-miR-485-3p-4378095	17.6466	3.25567	0.117572	2.38878	3.30668	1.37548	1.02578	1.87432	1.34508	0.419157	0.542271	0.771868		0.206938	0.411426	0.421807	0.0766905
hsa-miR-485-5p-4373212	1.3e-05	0.0111714	1.3e-05	0.0505296	0.093194	0.206747	0.154611	0.127659	0.0656388	0.0130533	0.0253668	0.0991961		24.8866	0.00264278	0.565421	0.396565
hsa-miR-486-3p-4395204	4.56722	1.87249	1.89949	1.92155	2.30438	0.55553	1.03938	1.23659	2.20487	0.485843	0.505957	0.776699		0.440922	0.218624	0.491653	0.106734
hsa-miR-486-5p-4378096	56.5054	13.0951	13.3393	10.8474	24.3084	4.33171	8.43694	8.95917	92.3918	9.9284	4.74394	6.75721		0.68606	0.641416	0.232571	0.228527
hsa-miR-487a-4378097	83.4775	23.5549	9.219	16.9978	51.4958	9.33685	7.48353	18.8222	1.80337	5.76197	1.10273	9.06576		0.349444	0.383444	0.322115	0.255662
hsa-miR-487b-4378102	1.90173	3.39393	1.52691	6.65885	10.0379	10.5629	7.98736	2.85079	3.60423	1.50688	2.61006	3.71517		2.42011	0.0287396	0.51917	0.135704
hsa-miR-488-4395468	0.864726	0.0615097	8.91114	0.54009	0.129622	0.224212	0.15143	0.337594	0.164333	3.44275	5.30769	4.84476		0.513094	0.633324	6.84444	0.000322473
hsa-miR-489-4395469	21.2489	14.6107	5.29125	10.4706	19.7856	14.2801	5.86333	6.26521	14.0616	5.57728	6.3912	7.79974		0.733032	0.519353	0.646677	0.177523
hsa-miR-490-3p-4373215	4.93248	1.4359	3.73112	3.43015	2.39393	0.843194	1.08878	2.8174	1.58084	5.07554	6.72291	4.61531		0.942886	0.88271	2.46489	0.124044
hsa-miR-491-3p-4395471	0.0761672	1.3e-05	0.0233345	1.3e-05	1.3e-05	0.0299134	0.00603981	0.0209685	0.0529104	0.0106837	0.00280669	1.3e-05		0.41321	0.481798	0.070183	0.0640544
hsa-miR-491-5p-4381053	31.6101	12.6315	6.2576	4.93234	19.2579	6.43053	5.69114	5.83756	23.0979	13.2835	9.7074	12.9909		0.668189	0.544293	0.925219	0.801994
hsa-miR-492-4373217	1.3e-05	1.3e-05	1.3e-05	0.0312343	1.3e-05	0.00497508	0.0347635	0.028803	1.3e-05	1.3e-05	1.3e-05	0.0152868		983.886	0.0338741	0.669275	0.734268
hsa-miR-493-4395475	0.0249522	0.0729958	0.036692	0.0817448	0.397047	0.60246	0.354712	0.0246267	0.122741	0.00646812	0.0293415	0.0402861		4.1083	0.0886183	0.138511	0.0762652
hsa-miR-494-4395476	57.5329	16.0996	2.81398	7.89682	19.298	9.49348	4.54008	6.81807	6.14619	2.39423	3.66315	4.13655		0.280748	0.381758	0.480572	0.144575
hsa-miR-495-4381078	1.27484	5.49819	7.80074	4.14759	12.3153	20.1392	10.237	2.5427	1.85664	2.73883	3.36379	4.4273		1.41278	0.497962	0.469063	0.201259
hsa-miR-496-4386771	1.3e-05	1.48757	1.43456	0.128094	1.3e-05	0.0536952	0.0213995	22.4456	0.244464	0.00656751	0.140251	0.086655		2.63811	0.544998	0.0298931	0.368964
hsa-miR-499-3p-4395538	1.3e-05	1.3e-05	228.272	0.00581208	1.3e-05	0.018173	0.0103281	708.372	0.0404895	974.529	647.657	864.922		4.6663	0.116857	2.69627	0.0679226
hsa-miR-499-5p-4381047	10.1705	2.85592	7.28339	1.16253	4.11925	1.19411	5.2188	1.52982	7.24856	7.63465	1.36612	1.3e-05		0.483738	0.235161	0.152101	0.0298524
hsa-miR-500-4395539	11.4821	8.03867	2.84339	12.7486	5.89455	6.7036	4.51185	6.50417	6.08684	1.78084	3.09531	4.28836		0.769298	0.575784	0.703613	0.174961
hsa-miR-501-3p-4395546	1.33267	2.19308	0.086127	1.82295	2.02284	0.609179	0.476227	0.680357	0.817728	0.316124	0.527443	0.313693		0.700148	0.622986	0.512632	0.192531
hsa-miR-501-5p-4373226	6.0684	5.77154	2.8971	15.9808	6.41469	5.57101	4.86257	4.53582	4.91671	2.11047	3.24246	5.96874		1.21244	0.548526	0.972628	0.941275
hsa-miR-502-3p-4395194	1.12765	0.702202	0.0912273	0.322254	0.787516	0.25383	0.174309	0.20595	0.205711	0.157406	0.167715	0.193637		0.42829	0.347127	0.607409	0.293
hsa-miR-502-5p-4373227	5.6307	2.28462	0.574991	3.08287	3.60595	1.58221	1.55156	2.02984	2.02889	0.99348	1.21848	1.35137		0.684885	0.611478	0.6538	0.121471
hsa-miR-503-4373228	0.180656	0.0833865	0.00242737	0.0231198	1.3e-05	0.0051256	0.0201192	1.3e-05	0.00883039	0.000198243	11.1046	0.00259406		13.9661	0.377916	971.49	0.500179
hsa-miR-504-4395195	4.18235	3.38688	0.151733	1.13074	2.05534	0.796605	1.08728	0.873794	0.413137	0.648672	0.613054	0.608541		0.355187	0.309782	0.623811	0.176415
hsa-miR-505-4395200	0.385904	0.806617	0.124103	0.229772	1.3e-05	0.35922	0.612049	0.374585	0.561242	0.21413	0.204346	0.136638		0.681539	0.561818	0.482242	0.112375
hsa-miR-506-4373231	1.3e-05	1.3e-05	1.3e-05	1.3e-05	1.3e-05	0.0232269	0.00795302	0.000828256	1.3e-05	2.35473	1.3e-05	0.00726121		20462	0.338148	0.00914319	0.36015
hsa-miR-507-4373232	0.674231	0.142987	0.0345208	0.201419	0.423778	0.146395	0.079259	0.638768	0.0190468	0.0446425	0.0464263	0.11821		0.672328	0.692348	0.365348	0.235822
hsa-miR-508-3p-4373233	0.258873	0.0131934	0.0150782	0.0360782	0.0182038	0.0543317	0.00512128	0.0209249	0.00943144	0.0162836	0.00206604	0.0258163		0.21854	0.456125	0.672964	0.67771
hsa-miR-508-5p-4395203	1.3e-05	1.3e-05	13.5819	1.3e-05	1.3e-05	1.3e-05	1.3e-05	1.3e-05	1.3e-05	30.9864	8.27687	1.3e-05		0.963619	0.978127	0.80134	0.88365
hsa-miR-509-5p-4395346	0.741909	0.145084	0.0524327	1.3e-05	0.0478738	0.0533243	0.0297435	0.0725623	30.6262	0.0240397	0.0108443	0.0399248		10.9658	0.386112	0.00493643	0.361488
hsa-miR-511-4373236	0.61656	1.35468	0.140594	0.475749	0.969546	0.731504	1.00536	0.832986	1.06341	0.385169	0.366551	0.860011		1.056	0.922713	0.737711	0.532223
hsa-miR-512-3p-4381034	9.30699	3.87704	0.577387	3.83778	10.7957	3.16003	5.11849	3.57109	4.22132	2.23855	2.1541	1.00656		0.874512	0.847669	0.325784	0.0553397
hsa-miR-512-5p-4373238	1.3e-05	0.0168508	8.14893	0.0930579	1.3e-05	0.238645	0.27409	0.148071	0.0134402	0.00286462	0.00218082	1.3e-05		0.0315289	0.433788	0.00971972	0.0796033
hsa-miR-515-3p-4395480	0.100294	0.0157005	0.0103847	0.00933116	0.0280157	0.0123353	0.0107295	0.0097957	0.00136082	1.87281e-05	0.00674524	0.00119516		0.209758	0.371318	0.382635	0.250252
hsa-miR-515-5p-4373242	1.3e-05	1.3e-05	0.880631	0.0336388	1.3e-05	0.12569	0.00315033	1.3e-05	1.3e-05	0.621817	0.464286	1.69164		1.11291	0.928954	8.61573	0.358833
hsa-miR-516b-4395172	1.3e-05	0.00572288	1.3e-05	0.00242008	0.00281116	0.0166185	0.0651866	0.00498692	0.000576134	0.00523194	0.0158112	0.00235743		6.72595	0.15553	0.571271	0.597695
hsa-miR-517a-4395513	8.57606	6.86356	0.448634	4.87794	12.1121	4.41966	7.9212	3.29519	2.65129	1.68245	2.15859	0.608119		0.833458	0.769264	0.258716	0.0689433
hsa-miR-517b-4373244	1.35878	1.13364	51.9341	2.04666	3.01756	2.17488	2.80251	1.21787	0.0368982	66.4208	107.79	38.3307		1.37089	0.765337	5.79305	0.312898
hsa-miR-517c-4373264	4.32684	2.23606	0.450191	2.6104	5.39783	2.53667	4.49312	1.86395	1.34322	1.25663	1.94408	0.82899		1.05873	0.918505	0.49251	0.180418
hsa-miR-518a-3p-4395508	0.348038	0.0536216	0.0118794	0.188583	0.354875	0.163679	0.262742	0.225682	0.0797536	0.0695195	0.0917648	0.0389678		1.18938	0.832857	0.339198	0.0530246
hsa-miR-518b-4373246	0.863528	0.309274	0.037515	0.42228	0.570928	0.356985	0.834926	0.351687	0.240098	0.234647	0.181506	0.121534		0.912871	0.900779	0.35111	0.0318452
hsa-miR-518c-4395512	1.3e-05	0.0158207	0.028908	0.0259751	0.0195645	0.0498569	0.159953	0.0245755	0.0233844	0.0878729	0.0332175	1.3e-05		3.16195	0.108593	0.272972	0.176202
hsa-miR-518d-3p-4373248	20.1585	3.33101	4.0128	2.64868	3.22295	0.921424	0.955759	1.69862	1.96522	0.85415	0.926643	1.00656		0.172107	0.301422	0.602986	0.150637
hsa-miR-518d-5p-4395500	1.3e-05	0.0314882	1.3e-05	0.0427857	0.0862329	0.135085	0.248569	0.0439	0.0182709	0.0227272	0.0495519	0.0166819		7.02121	0.0436073	0.35816	0.184662
hsa-miR-518e-4395506	0.899574	0.341027	0.247005	0.440824	0.522456	0.48161	0.494732	0.504653	0.160172	0.325913	0.406996	0.20228		0.793139	0.667613	0.734204	0.461602
hsa-miR-518f-4395499	1.07052	0.473343	2.02316	168.695	0.753867	74.5397	99.6446	1542.83	0.213409	3.06643	13.1874	5.65461		178.355	0.243505	0.0328439	0.320792
hsa-miR-519a-4395526	8.26672	3.3565	14378.4	11.1292	8.3535	5.25954	12.023	10.9919	3.21918	0.0672912	0.253329	43190.5		1.00167	0.999096	3246.26	0.500094
hsa-miR-519c-3p-4373251	0.384303	0.419272	0.414548	1.49824	0.831265	1.52725	1.39931	0.615301	0.266221	0.184483	0.705191	0.145938		1.96291	0.0697876	0.529327	0.384002
hsa-miR-519d-4395514	0.675166	0.378918	0.0479147	0.0418471	0.61318	0.0717407	0.0957038	0.0345149	0.135437	0.148092	0.161106	0.0964835		0.4229	0.363398	0.70337	0.58251
hsa-miR-519e-4395481	0.081408	0.281451	0.648694	0.548389	0.270815	0.228765	0.47788	0.215889	0.539126	0.0642821	0.30147	0.251116		0.954879	0.937297	0.92264	0.773012
hsa-miR-520a-3p-4373268	0.108091	0.125691	0.875762	2.13062	0.104052	1.36598	2.21563	3.57604	0.216088	0.385703	0.485683	0.23823		3.21995	0.117789	0.27618	0.155292
hsa-miR-520a-5p-4378085	1.3e-05	1.3e-05	1.3e-05	8.35658e-05	0.0276109	0.0130839	0.0623149	1.3e-05	38.6848	0.00833594	0.00423356	1.3e-05		331628	0.345066	0.000328375	0.361846
hsa-miR-520b-4373252	3.39713	1.22176	2006.7	1.13546	2.00469	1.15664	0.840733	1.07651	0.573432	1454.76	2635.91	2895.16		1.15888	0.898979	11.362	0.000106991
hsa-miR-520d-5p-4395504	1.3e-05	1.3e-05	0.27944	0.00224398	1.3e-05	0.000802582	0.592021	0.00228018	0.014505	1.3e-05	0.00124218	0.00525689		0.737571	0.839964	0.0319818	0.362168
hsa-miR-520e-4373255	0.417635	0.189722	0.0635313	0.0789604	0.100438	0.0368788	0.031768	0.0973527	928.458	0.0612376	0.207774	0.0971546		461.661	0.347188	0.000984926	0.363464
hsa-miR-520f-4373256	1.3e-05	0.00671664	8.25696	0.00839225	0.00785801	0.00554321	0.00612413	0.00284051	0.00131083	1.72138	0.000636339	4.47357		0.251205	0.533394	7.69181	0.542913
hsa-miR-520g-4373257	0.00156928	0.00547455	0.0170228	0.0251948	0.0200311	0.0173844	0.110393	0.0177303	0.000430617	0.0380637	0.0398048	0.0145124		3.92722	0.0708906	0.798652	0.752542
hsa-miR-521-4373259	1.3e-05	1.3e-05	1.3e-05	0.0235402	1.3e-05	0.00252052	0.00184613	0.0057126	0.00666903	0.000390757	0.00165734	1.3e-05		362.074	0.0955534	0.292153	0.207972
hsa-miR-522-4395524	3.01324	2.41489	19091.1	2.00038	4.38744	1.40828	3.90066	1.43332	2.53624	14812.9	16498.9	26184.5		1.00388	0.99746	8.63658	0.103437
hsa-miR-523-4395497	0.358567	0.034101	0.0207695	0.0692171	0.123911	0.0445923	0.0304951	0.0778782	0.0257317	0.0397077	0.0581163	0.0148894		0.390659	0.526941	0.639809	0.514192
hsa-miR-525-3p-4395496	0.856969	0.317308	0.0276728	0.169961	0.380873	0.188539	0.251864	0.121276	0.188638	0.0943758	0.1579	0.0579691		0.446884	0.458546	0.528415	0.247954
hsa-miR-526b-4395493	1.3e-05	0.0256474	0.000443619	0.00636013	1.3e-05	0.00814956	0.0415421	1.3e-05	1.3e-05	0.000928096	0.0109425	0.00662174		0.952383	0.967954	1.04015	0.963443
hsa-miR-532-3p-4395466	66.9177	30.2101	5.50068	33.3421	46.4428	19.6157	12.1066	13.9323	21.656	7.97543	13.3344	16.8588		0.601731	0.527572	0.74411	0.412908
hsa-miR-532-5p-4380928	0.574475	0.822996	0.633585	0.820328	1.42838	0.56681	0.56242	0.309575	0.692408	0.261623	0.346538	0.462148		0.894483	0.623931	0.634892	0.248794
hsa-miR-539-4378103	1.31705	6.9113	8.94208	5.49178	22.4615	45.9164	20.0387	5.11723	11.0785	3.01376	3.0633	11.4433		2.4776	0.13139	0.40436	0.219253
hsa-miR-542-3p-4378101	0.336415	0.800491	0.113017	0.286037	0.448873	0.383404	0.223403	0.23429	0.469662	0.187448	0.326484	0.404841		0.790567	0.710235	1.1268	0.551511
hsa-miR-544-4395376	1.3e-05	0.0140037	1.3e-05	0.0434733	0.0177552	0.00755652	19.1958	0.0359308	0.00692819	0.0686575	0.000940091	0.00282688		460.447	0.342697	0.000584551	0.359729
hsa-miR-545-4395378	1.53934	2.73579	0.0963622	0.635636	1.09838	1.05844	0.546661	0.658093	1.53229	0.215321	0.412391	0.200049		0.484752	0.429725	0.359611	0.0485738
hsa-miR-548a-3p-4380948	2.64325	0.38474	0.404332	0.345863	0.500826	0.116301	0.126369	0.176209	0.227777	0.0699545	0.0568414	0.158706		0.172754	0.333881	0.53115	0.302064
hsa-miR-548a-5p-4395523	1.3e-05	0.0142288	0.164666	0.00377914	0.000834604	0.0111635	0.000250955	0.00249865	1.3e-05	0.563529	1.04325	0.23252		3.46145	0.296377	6.61833	0.400831
hsa-miR-548b-5p-4395519	0.0453207	0.0868071	0.0368449	0.0944879	0.184972	0.0672154	0.0375959	0.0209104	0.0236945	0.0209278	0.0194389	0.016136		0.95751	0.923657	0.300365	0.174437
hsa-miR-548c-3p-4380993	4.36601	0.52339	0.710846	0.54347	0.919156	0.220819	0.196925	0.252502	0.335339	0.0927545	0.103599	0.198392		0.170407	0.341164	0.449059	0.204107
hsa-miR-548c-5p-4395540	0.0529332	0.0462936	0.0122898	0.0479699	0.0554135	0.0283391	0.0174663	0.0175957	0.0120878	0.0293919	0.0133787	0.0137963		0.703749	0.483835	0.508597	0.0942065
hsa-miR-548d-3p-4381008	1.87815	0.458806	0.294964	0.35411	0.407361	0.165963	0.107523	0.148174	0.109552	0.0867834	0.0770579	0.16453		0.205307	0.299489	0.706841	0.488599
hsa-miR-548d-5p-4395348	0.0608041	0.118008	0.0488198	0.129522	0.142732	0.0533243	0.0452392	0.0329944	0.0340004	0.0674313	0.0425141	0.0250756		0.83883	0.659167	0.539679	0.180323
hsa-miR-551b-4380945	1.3e-05	0.0152924	1.3e-05	0.000313396	1.3e-05	0.00104879	0.00507534	0.00825432	0.0304312	0.000508862	0.0016654	0.0393478		1.88571	0.545904	2.71422	0.614992
hsa-miR-556-3p-4395456	1.3e-05	0.00686729	1.3e-05	0.107564	0.00746513	0.0339354	0.0594047	0.120188	1.3e-05	0.0100168	0.00457849	0.000871282		16.6363	0.0519518	0.0707692	0.112783
hsa-miR-556-5p-4395455	1.3e-05	1.3e-05	1.3e-05	1.3e-05	1.3e-05	1.3e-05	1.3e-05	1.3e-05	1.3e-05	3.15483	2.75316	1.83328		66165.3	0.0891084	4.36126	0.0651798
hsa-miR-561-4380938	0.571694	0.175429	0.130002	0.154242	0.449808	0.0955193	0.0561612	0.294301	0.116685	0.0848208	0.105337	0.0994026		0.553428	0.453868	0.559758	0.261551
hsa-miR-570-4395458	0.226929	0.0722408	0.0239241	0.0104545	1.3e-05	0.0239295	0.032934	0.00727096	0.0645559	0.0789761	0.0531453	0.0513471		0.332851	0.361174	1.50943	0.227703
hsa-miR-574-3p-4395460	125.48	48.0664	11.1395	27.6512	54.0185	23.3271	16.4694	24.1067	29.542	19.1538	13.6619	26.1988		0.422572	0.402092	0.717703	0.421982
hsa-miR-576-3p-4395462	7.47107	1.51777	35.9922	0.820897	3.10024	1.07247	0.854836	1.11912	1.06636	14.6676	5.14113	1.41365		0.216805	0.384734	0.89871	0.904733
hsa-miR-576-5p-4395461	1.3e-05	0.30249	1.3e-05	4009.68	1.3e-05	3167.08	3842.21	4015.5	1.3e-05	0.0204403	0.0512639	1.3e-05		16566.1	0.0363518	1.39531e-05	0.0776939
hsa-miR-579-4395509	0.889037	4.7732	0.802521	0.940351	0.794644	1.57782	1.06343	1.49005	1.2089	0.620525	0.567655	0.537534		0.453789	0.463851	0.490805	0.0135163
hsa-miR-582-3p-4395510	1.3e-05	1.3e-05	0.0387841	0.0284835	0.0215284	0.041376	0.0163646	0.0938412	0.0127859	0.0124351	0.00986194	0.00274387		2.05634	0.43489	0.190678	0.0961746
hsa-miR-582-5p-4395175	1.3e-05	1.3e-05	0.467361	0.0099043	1.3e-05	1.3e-05	1.3e-05	0.00266133	1.3e-05	3.76999	0.787355	0.247145		3.43549	0.411395	0.822619	0.875799
hsa-miR-589-4395520	0.19416	0.0715431	0.0299689	0.0069937	0.104776	0.00662868	0.00563925	0.0028563	0.0699124	0.0272342	0.024776	0.0279004		0.311964	0.300815	0.728087	0.592537
hsa-miR-590-5p-4395176	239.406	136.519	18.4124	32.6107	73.6892	43.1993	42.216	34.7843	68.0109	39.6861	26.9103	27.5776		0.328555	0.300626	0.542014	0.0180303
hsa-miR-597-4380960	6.17875	1.10035	0.690451	0.709695	1.31986	0.752069	0.52512	0.566978	0.616723	0.179066	0.348465	0.363601		0.225089	0.363713	0.53947	0.104063
hsa-miR-598-4395179	3.33877	2.98754	1.14362	2.00176	2.12783	1.50727	1.20557	1.01915	1.59184	0.8222	1.11658	0.904647		0.548727	0.236887	0.732872	0.144113
hsa-miR-615-3p-4386777	0.653979	2.46051	0.136466	0.884707	0.0828348	1.22005	0.693381	0.468904	6.51467	0.0335757	0.41411	0.875651		1.14714	0.875196	0.42928	0.445898
hsa-miR-615-5p-4395464	1.3e-05	0.000695798	1.3e-05	1.17387	1.3e-05	0.000581045	0.000597704	3.82475	0.000193778	1.3e-05	0.00107168	0.00215877		2310.55	0.230936	0.00253293	0.364139
hsa-miR-616-4395525	0.312151	1.16793	0.124275	0.0823134	0.487468	0.193974	0.22715	0.390492	0.317911	0.322319	0.0692562	0.206387		0.477298	0.476618	0.426404	0.155716
hsa-miR-618-4380996	2.56919	1.01463	0.24615	0.679843	1.55982	0.746874	0.24278	1.31528	2.8554	0.279237	0.409543	0.431199		0.741517	0.688487	0.360349	0.122519
hsa-miR-625-4395542	1.70092	0.754691	0.123417	0.0416446	1.36451	0.0623674	0.0937342	0.0876176	0.447728	0.12367	0.0810573	0.132075		0.314641	0.326403	0.293352	0.275019
hsa-miR-627-4380967	0.706771	0.609187	1.66972	1.9309	0.889693	0.419266	1.45975	1.43035	0.305172	2.39423	3.19338	1.58934		1.51971	0.303644	2.07991	0.34067
hsa-miR-628-5p-4395544	18.2942	18.468	305.835	15.5546	14.9739	12.4661	8.55472	10.9008	13.3216	950.513	854.588	1153.2		2.95203	0.268674	5.95942	0.0226452
hsa-miR-629-4395547	0.12425	0.0947952	0.0247164	0.000629404	0.117065	0.000923203	0.00678573	0.00122361	0.0313736	0.0244429	0.00524838	0.0197833		0.283713	0.175164	0.413032	0.397094
hsa-miR-636-4395199	1.73185	0.403589	0.374389	0.711666	0.684148	0.329863	0.334881	0.624323	0.539874	0.231577	0.217349	0.255506		0.521839	0.466607	0.516844	0.0314506
hsa-miR-642-4380995	0.124854	0.152508	0.0116673	0.0665818	0.263775	0.0821233	0.0463502	0.143325	0.0653664	0.0320521	0.0595021	0.0197285		0.898184	0.854938	0.375505	0.157501
hsa-miR-651-4381007	1.3e-05	0.00338872	1.3e-05	0.0232806	1.3e-05	0.0604521	0.013924	0.0194561	0.0106551	0.0240897	0.00122593	1.3e-05		14.946	0.0365224	0.0289041	0.0578861
hsa-miR-652-4395463	5.26457	6.72697	3.33714	2.1159	4.84461	1.75922	3.37461	3.26563	3.29595	1.33105	0.699835	0.534932		0.461482	0.085639	0.207279	0.00566615
hsa-miR-653-4395403	0.925506	1.36222	0.186806	0.863503	0.912806	1.25087	0.548179	0.386453	0.73138	0.341643	0.470441	0.264883		0.777274	0.652453	0.528841	0.121261
hsa-miR-654-3p-4395350	0.241202	0.277	0.0443049	0.293061	0.35586	0.424824	0.188119	0.281531	0.1301	0.047648	0.101046	0.0573297		1.11377	0.815793	0.332703	0.0433468
hsa-miR-654-5p-4381014	1.3e-05	0.185946	0.0844131	0.0687867	0.202695	0.929765	0.230801	0.120188	0.0257139	0.0198814	0.0602074	0.115137		2.18609	0.349915	0.344028	0.289607
hsa-miR-655-4381015	0.871948	1.7764	3.0076	1.41841	3.63104	7.17977	5.46689	1.18539	1.19474	0.98116	1.00562	1.98677		1.41737	0.443844	0.45711	0.180942
hsa-miR-660-4380925	4.93591	42.4284	5.3987	94.3057	14.0002	67.1789	35.5239	24.7501	54.4815	11.9055	40.7319	13.273		2.25	0.222239	0.779516	0.688633
hsa-miR-671-3p-4395433	0.118447	0.144983	0.67718	0.0106594	0.0209107	0.0744253	0.0177593	0.0398953	0.131916	0.0133924	0.00910634	0.0052715		0.114584	0.266252	0.144598	0.0734798
hsa-miR-672-4395438	1.73425	0.536614	1.02215	0.748084	0.761746	0.535121	0.234022	1.07801	0.421818	0.243427	1.60446	0.471205		0.617254	0.353317	1.90187	0.541246
hsa-miR-708-4395452	2.75168	1.47116	60.8258	0.784732	1.94044	1.01532	0.726845	0.664511	0.938672	33.6506	72.7102	51.8915		0.842052	0.884449	9.6004	0.0631272
hsa-miR-744-4395435	12.0196	6.58853	0.990076	2.34937	7.84287	2.77972	1.59961	2.64884	3.06671	1.30456	1.20504	1.80179		0.41838	0.354734	0.468784	0.146402
hsa-miR-758-4395180	0.0855146	0.227818	0.176117	0.248837	0.280366	0.36222	0.210037	0.160024	0.680513	0.0543175	14.1241	12.3928		19.4185	0.154954	45.5231	0.0404584
hsa-miR-871-4395465	1.3e-05	1.3e-05	0.000296971	0.102826	1.3e-05	1.3e-05	1.48939	0.126514	0.91427	1.3e-05	0.0229412	1.3e-05		2741.2	0.137249	0.0272162	0.173377
hsa-miR-872-4395375	0.107493	0.0135925	1.21724	0.0145814	0.0247982	0.00755652	0.00912929	0.0160572	7.86439e-05	0.0148908	0.0118998	0.0181539		0.0291773	0.378986	1.24342	0.563957
hsa-miR-873-4395467	1.3e-05	0.0535102	0.00124177	0.00286206	0.0116251	0.00723865	1.3e-05	0.00173406	0.000505393	0.00170568	0.000630633	0.000163143		0.16116	0.47686	0.104344	0.131604
hsa-miR-874-4395379	0.174381	2.452	1.38858	0.258686	0.818119	1.02807	0.396589	0.380604	1.46682	0.188099	0.123972	1.24007		0.489921	0.409715	0.956487	0.965242
hsa-miR-875-3p-4395315	1.3e-05	1.3e-05	7.69334	0.0368363	0.0149613	0.00096642	0.000272344	0.00409014	1.3e-05	26.6777	0.0137549	1.3e-05		1.15895	0.91987	0.00154707	0.363497
hsa-miR-876-3p-4395336	1.3e-05	1.3e-05	0.00315009	0.840473	0.000162461	1.3e-05	1.28763	0.0599691	0.00200483	1.3e-05	0.00145183	3.00721		545.632	0.130028	6.68694	0.549682
hsa-miR-885-3p-4395483	1.3e-05	0.705617	0.101153	0.157265	0.539757	0.365245	0.671156	0.298202	1.3e-05	0.144943	0.0244179	0.0341594		0.923486	0.93644	0.0870255	0.0285401
hsa-miR-885-5p-4395407	705.409	378.712	47.1639	190.979	220.614	123.72	42.5686	173.569	28.0454	143.366	72.4084	46.6701		0.307008	0.302154	0.488105	0.108619
hsa-miR-886-3p-4395305	1.75968	1.36979	0.301371	0.60932	9.05919	0.884502	2.58062	0.907119	1.48627	1.87587	0.599605	4.15955		2.15321	0.220185	0.850174	0.864605
hsa-miR-886-5p-4395304	2.0524	3.24441	0.33532	2.14246	15.2146	1.94119	3.58189	2.22124	3.68763	1.01647	0.526347	2.92093		1.96803	0.312062	0.373851	0.288339
hsa-miR-887-4395485	1.3e-05	0.00378617	1.3e-05	0.0347046	1.3e-05	0.0120397	0.018811	0.0539724	0.0315699	0.00726693	0.000787783	0.00849263		14.6599	0.0208575	0.22512	0.121825
hsa-miR-888-4395323	5.96828	4.03889	8.29137	2.35263	7.61784	1.88157	1.08201	4.99458	1.50076	31.5936	20.9385	21.3391		1.6996	0.308161	2.60595	0.04225
hsa-miR-889-4395313	1.3e-05	1.04823	0.274259	1.75111	1.47262	2.5828	2.37301	1.05071	0.704023	0.305779	1.00492	0.672416		3.00375	0.0815943	0.592774	0.207164
hsa-miR-891a-4395302	0.0588961	0.053845	1.2938	0.0324705	0.0851046	0.368041	0.182848	0.0242708	0.0646455	0.00712725	0.000555504	0.00877994		0.183392	0.451532	0.0382581	0.0872126
hsa-miR-92a-4395169	144.339	54.4537	16.5598	20.3968	49.3638	16.4719	17.4085	23.1729	45.9405	23.3696	16.0231	23.9745		0.365481	0.352131	0.682836	0.248007
hsa-miR-93-4373302	29.6162	19.8485	11.8977	9.88522	16.4086	8.51459	8.12698	13.712	20.9618	6.12437	5.24188	9.25624		0.533615	0.195184	0.588969	0.174861
hsa-miR-9-4373285	11.9448	1.17524	1.17986	0.778772	0.183822	5.23045	1.13109	0.366622	0.670213	0.720745	2.43022	0.774011		0.286387	0.443836	1.15774	0.859844
hsa-miR-95-4373011	659.082	320.006	32.8225	105.952	304.517	114.083	95.1227	151.73	121.996	119.89	65.8032	47.1579		0.370998	0.361626	0.373491	0.0297786
hsa-miR-96-4373372	1.14418	0.0324634	24.5493	0.762744	0.0910864	1.8634	0.0611595	0.816975	0.553515	34.9098	2.96511	2.93717		0.582563	0.712906	0.462369	0.574179
hsa-miR-98-4373009	1.3e-05	0.947341	1.25842	2.33152	0.664058	1.93581	44.4071	0.447626	0.754029	1.15473	0.704702	0.0874393		7.93177	0.322977	0.0481414	0.328971
hsa-miR-99a-4373008	129.008	84.798	27.6386	47.3822	130.182	77.5974	50.975	52.7231	45.2766	24.4975	25.3706	40.6287		0.68288	0.483133	0.519337	0.120362
hsa-miR-99b-4373007	42.1166	24.6063	13.2931	15.2557	44.3967	17.1357	12.0647	14.3638	14.8634	13.6949	7.92322	10.8561		0.627183	0.360986	0.483507	0.107359

## Sheet: TLDA B1 CT
Cycle Threshold
Target Name	S1	S2	S3	BMD18	BMD31	BMD12	BMD11	BMD1	BMD7	BMD8	BMD2	BMD4	mean		SD
dme-miR-7-000268	33.64	32.732	29.993	34.123	28.69	28.648	28.112	35.991	31.926	34.497	32.724	31.966	31.9202		2.55283
hsa-let-7b#-002404	23.869	24.365	31.198	25.751	24.291	21.968	23.029	31.543	23.354	27.441	22.572	26.176	25.4631		3.16839
hsa-let-7c#-002405	32.503	35.114	40	40	40	40	40	32.075	31.851	40	23.206	40	36.2291		5.39942
hsa-let-7e#-002407	35.58	32.509	31.885	40	34.014	30.539	31.846	40	34.81	37.179	40	34.76	35.2602		3.38573
hsa-let-7f-1#-002417	28.471	27.19	28.082	30.166	26.556	26.465	28.688	40	29.189	32.677	40	29.887	30.6142		4.70327
hsa-let-7f-2#-002418	26.671	24.718	25.971	26.684	24.549	25.137	25.014	27.342	24.74	26.629	25.825	26.114	25.7828		0.936469
hsa-let-7g#-002118	33.145	30.451	31.541	31.623	31.168	30.822	29.756	32.726	29.848	36.294	31.496	32.113	31.7486		1.76541
hsa-let-7i#-002172	32.061	31.871	34.203	34.488	32.087	34.288	32.64	28.427	31.07	34.12	31.146	33.823	32.5187		1.80065
hsa-miR-100#-002142	27.472	24.63	25.256	27.182	24.544	26.012	25.43	27.386	27.291	29.445	27.186	27.118	26.5793		1.43096
hsa-miR-101#-002143	37.169	32.857	33.214	35.407	33.432	32.441	34.407	37.565	34.791	38.117	36.177	34.786	35.0302		1.90143
hsa-miR-106b#-002380	30.687	28.25	26.495	27.677	25.738	25.853	24.189	26.726	27.068	27.439	26.061	25.086	26.7724		1.67538
hsa-miR-10a#-002288	40	33.471	29.462	31.8	30.86	29.545	29.976	31.501	31.756	29.812	29.393	36.551	32.0106		3.25676
hsa-miR-10b#-002315	25.021	25.052	24.106	23.246	22.896	22.954	23.503	23.517	23.539	25.08	23.462	23.633	23.8341		0.79743
hsa-miR-1178-002777	33.71	40	37.997	30.085	28.857	28.454	32.234	32.482	32.665	33.034	31.386	31.607	32.7093		3.37506
hsa-miR-1179-002776	29.288	27.341	27.983	26.853	25.684	26.975	26.379	26.478	26.843	28.27	26.953	27.423	27.2058		0.955368
hsa-miR-1180-002847	28.291	27.334	27.122	27.522	26.221	26.822	26.9	28.26	27.005	28.785	28.061	26.863	27.4322		0.762249
hsa-miR-1183-002841	26.98	26.04	25.747	25.917	26.134	25.158	28.65	28.42	27.154	30.191	29.585	28.362	27.3615		1.64378
hsa-miR-1184-002842	40	40	40	23.922	35.061	40	40	40	32.72	40	24.23	40	36.3278		6.19943
hsa-miR-1197-002810	28.848	29.232	30.407	28.504	27.456	26.532	30.03	31.925	30.366	29.851	31.328	28.899	29.4482		1.53752
hsa-miR-1201-002781	26.522	24.705	25.565	24.02	23.557	23.589	23.734	25.04	24.506	26.732	24.835	23.764	24.7141		1.09455
hsa-miR-1208-002880	25.235	25.076	25.027	26.916	26.263	25.703	25.73	27.693	26.58	27.172	26.875	26.895	26.2638		0.892554
hsa-miR-1224-3P-002752	40	40	40	40	28.232	40	36.343	18.512	40	40	40	15.901	34.9157		8.96534
hsa-miR-1225-3P-002766	21.025	18.846	18.978	20.711	16.381	19.205	20.476	22.579	21.762	20.055	21.905	19.809	20.1443		1.68044
hsa-miR-1227-002769	33.331	31.129	31.977	29.901	28.228	28.479	29.967	32.063	31.285	30.963	30.138	30.161	30.6352		1.47035
hsa-miR-1233-002768	23.213	22.752	22.62	22.29	21.299	21.244	22.348	24.554	23.168	23.457	23.858	22.851	22.8045		0.958651
hsa-miR-1236-002761	40	35.176	33.682	40	27.27	17.296	30.584	40	32.973	30.417	40	28.982	33.0317		6.80435
hsa-miR-1243-002854	28.812	27.766	27.952	28.381	27.749	27.805	28.395	29.356	29.04	30.895	30.36	28.705	28.768		1.01841
hsa-miR-1244-002791	30.073	28.516	30.358	26.24	26.802	25.527	28.542	29.215	27.255	29.722	27.252	25.541	27.9203		1.72132
hsa-miR-1245-002823	29.671	28.242	28.358	28.337	25.821	27.922	27.14	40	28.006	30.461	27.364	28.512	29.1528		3.6101
hsa-miR-1247-002893	28.28	26.007	27.953	25.302	24.614	25.95	25.076	24.921	25.879	25.242	25.097	24.321	25.7202		1.23308
hsa-miR-1248-002870	31.612	31.205	30.983	30.216	29.916	31.119	30.047	35.618	31.528	34.74	31.27	30.89	31.5953		1.77234
hsa-miR-1249-002868	30.14	29.142	29.761	27.988	26.619	29.289	28.198	28.647	28.348	28.875	27.587	29.358	28.6627		0.98366
hsa-miR-1253-002894	25.546	24.288	23.38	24.234	23.469	23.012	24.42	25.618	24.709	26.995	23.569	24.939	24.5149		1.1411
hsa-miR-1254-002818	35.481	40	36.255	32.513	30.892	30.994	30.368	29.698	30.483	31.349	30.428	28.241	32.2252		3.34943
hsa-miR-1255A-002805	35.786	34.886	9.572	31.639	31.474	33.841	31.4	31.601	40	40	40	30.576	32.5646		8.0915
hsa-miR-1255B-002801	35.325	31.529	30.546	30.32	27.893	29.788	30.44	32.537	32.303	32.69	33.003	31.259	31.4694		1.89356
hsa-miR-1256-002850	40	37.339	33.794	37.141	32.594	34.879	25.177	40	35.811	40	40	33.77	35.8754		4.33567
hsa-miR-125b-1#-002378	29.099	29.241	25.942	28.449	25.995	27.201	27.699	29.598	28.576	29.144	28.445	27.811	28.1		1.21512
hsa-miR-125b-2#-002158	34.065	30.27	30.099	28.231	27.305	26.923	28.021	30.798	28.19	30.633	27.062	27.325	29.0768		2.1375
hsa-miR-126#-000451	19.907	18.157	18.51	18.76	17.28	17.965	16.997	19.022	17.475	19.243	18.194	19.298	18.4007		0.888606
hsa-miR-1260-002896	18.634	16.755	19.193	18.421	17.432	16.48	15.617	17.567	16.975	19.605	16.481	16.938	17.5082		1.21396
hsa-miR-1262-002852	24.72	23.655	23.971	24.978	24.017	23.343	24.973	26.268	24.463	25.783	25.185	24.238	24.6328		0.861596
hsa-miR-1265-002790	33.107	34.337	40	40	30.45	35.082	31.138	33.698	35.196	40	40	40	36.084		3.72071
hsa-miR-1267-002885	26.086	24.425	24.765	24.27	22.221	22.852	23.67	25.996	25.298	26.118	24.726	24.566	24.5828		1.23247
hsa-miR-1270-002807	30.154	28.411	28.547	28.711	26.682	28.093	27.196	29.737	29.946	29.219	27.681	27.943	28.5267		1.09012
hsa-miR-1271-002779	25.314	24.14	24.821	24.005	22.576	24.315	23.028	23.431	23.477	24.351	22.708	23.978	23.8453		0.830948
hsa-miR-1274A-002883	20.014	18.116	19.94	20.262	18.815	17.995	17.649	19.656	19.251	21.66	19.287	19	19.3038		1.11598
hsa-miR-1274B-002884	16.104	14.135	15.848	16.314	15.017	14.205	13.866	15.858	15.507	17.884	15.369	15.248	15.4463		1.10576
hsa-miR-1275-002840	25.849	25.545	26.425	24.324	24.616	24.338	25.1	25.544	25.771	24.687	24.906	24.732	25.1531		0.666669
hsa-miR-1276-002843	30.921	29.613	30.52	32.193	30.286	28.687	32.139	33.407	32.133	38.185	32.721	31.494	31.8583		2.40849
hsa-miR-1278-002851	20.54	40	40	40	14.145	40	40	21.933	40	40	40	40	34.7182		9.71791
hsa-miR-1282-002803	26.979	26.137	27.291	26.402	24.571	24.14	26.433	29.468	27.632	28.542	29.268	26.737	26.9667		1.64196
hsa-miR-1285-002822	29.753	28.898	30.589	28.425	27.477	26.714	28.823	30.556	29.486	31.306	28.17	28.047	29.0203		1.3677
hsa-miR-1286-002773	35.107	34.072	15.233	18.288	32.645	33.485	15.2	18.854	34.445	14.998	40	31.879	27.0172		9.54365
hsa-miR-1290-002863	21.542	20.788	19.616	20.876	19.68	20.146	19.98	21.702	20.682	22.495	20.071	19.947	20.6271		0.900185
hsa-miR-1291-002838	27.959	26.773	27.34	26.736	25.981	26.463	26.509	27.767	27.289	28.332	26.194	25.784	26.9273		0.811011
hsa-miR-1292-002824	40	40	14.551	40	40	40	40	17.064	40	40	40	40	35.9679		9.43215
hsa-miR-1294-002785	21.566	23.533	22.972	20.382	40	22.545	40	34.121	21.906	20.805	40	40	28.9858		8.86839
hsa-miR-1296-002908	26.552	25.208	26.213	28.449	26.802	27.464	28.007	29.335	27.521	28.963	28.481	28.402	27.6164		1.22756
hsa-miR-1298-002861	24.13	23.802	23.945	24.843	24.848	23.87	24.692	24.859	25.02	25.04	25.805	24.597	24.6209		0.590263
hsa-miR-1300-002902	30.632	29.701	29.771	29.827	29.541	28.449	30.654	30.306	29.23	31.721	29.287	28.473	29.7993		0.935194
hsa-miR-1303-002792	27.95	26.358	27.176	26.989	26.002	25.34	27.485	27.866	27.364	29.373	27.014	28.16	27.2564		1.06186
hsa-miR-1305-002867	27.101	26.312	26.361	27.017	26.382	25.309	27.191	27.646	27.369	28.4	28.283	26.899	27.0225		0.870409
hsa-miR-130b#-002114	40	32.649	40	29.167	24.688	29.198	28.022	29.618	27.274	29.867	26.878	27.718	30.4232		4.86998
hsa-miR-135b#-002159	31.023	31.345	30.824	40	30.426	31.612	32.249	40	40	33.312	36.24	29.512	33.8786		4.05638
hsa-miR-136#-002100	29.644	26.759	25.822	26.01	22.966	25.438	24.889	26.751	24.063	26.319	25.374	26.087	25.8435		1.62831
hsa-miR-141#-002145	30.876	31.941	31.035	31.447	30.383	30.569	33.785	32.151	31.719	34.155	32.129	32.113	31.8586		1.16337
hsa-miR-144#-002148	26.362	26.263	22.511	26.291	26.472	22.595	20.972	23.093	23.343	26.693	23.867	23.834	24.358		1.96407
hsa-miR-144-002676	26.185	25.759	25.527	26.877	27.365	25.404	23.121	25.196	25.407	25.789	24.947	25.419	25.583		1.04423
hsa-miR-145#-002149	26.614	24.979	25.191	26.559	23.887	24.688	24.122	26.959	24.88	27.28	25.805	25.351	25.5262		1.1151
hsa-miR-148b#-002160	31.008	30.652	30.743	30.05	28.987	29.146	28.946	30.924	30.196	31.442	29.813	30.44	30.1956		0.831385
hsa-miR-149#-002164	33.713	32.953	33.492	35.74	31.933	33.067	34.388	36.627	33.68	36.51	37.361	34.504	34.4973		1.69608
hsa-miR-151-3p-002254	24.621	23.529	23.985	23.177	22.246	22.921	22.423	23.37	22.73	23.823	22.384	22.604	23.1511		0.736466
hsa-miR-151-5P-002642	29.007	27.033	27.978	27.665	26.299	26.891	26.963	27.895	27.058	28.987	27.014	27.012	27.4835		0.84639
hsa-miR-15a#-002419	32.72	29.288	32.058	31.833	27.727	30.785	28.906	32.272	29.405	26.98	29.868	29.61	30.121		1.83676
hsa-miR-15b#-002173	29.677	27.232	25.96	28.72	24.65	27.723	25.661	29.067	28.101	28.757	25.874	28.019	27.4534		1.5814
hsa-miR-16-1#-002420	27.837	31.041	24.36	26.824	24.273	24.463	24.673	26.881	25.973	29.678	27.32	24.433	26.4797		2.23611
hsa-miR-17#-002421	40	33.464	35.294	40	30.85	36.623	34.206	40	31.951	40	33.264	35.252	35.9087		3.37637
hsa-miR-181a-2#-002317	25.139	23.162	24.978	23.792	23.083	23.289	23.971	24.157	23.644	23.943	22.859	24.207	23.852		0.712428
hsa-miR-1825-002907	25.142	24.324	25.606	26.185	24.407	24.459	25.801	28.662	26.934	28.851	27.854	26.937	26.2635		1.60271
hsa-miR-183#-002270	33.458	33.808	33.891	34.621	37.685	17.76	26.597	30.054	29.731	30.512	33.085	29.436	30.8865		5.08251
hsa-miR-186#-002105	40	40	37.433	40	34.159	38.192	33.187	40	34.235	35.57	35.014	34.778	36.8807		2.67343
hsa-miR-18a#-002423	35.018	32.918	34.426	33.521	31.193	31.162	30.383	31.833	32.381	33.075	31.139	30.767	32.318		1.49225
hsa-miR-190b-002263	22.294	21.687	22.467	22.002	21.72	21.192	21.648	24.442	21.672	24.169	24.213	22.986	22.541		1.14378
hsa-miR-191#-002678	34.775	31.586	34.027	33.991	29.286	32.15	31.441	33.345	31.861	32.183	30.498	31.031	32.1812		1.60422
hsa-miR-192#-002272	25.92	34.871	40	33.805	32.774	33.07	33.588	31.279	34.156	34.832	33.42	32.24	33.3296		3.17349
hsa-miR-193b#-002366	25.506	24.427	24.936	25.67	24.684	25.036	25.429	25.419	25.224	26.713	25.342	25.48	25.3222		0.570847
hsa-miR-19b-1#-002425	29.545	28.891	29.286	28.715	27.043	27.49	27.333	28.916	27.62	29.429	28.546	27.066	28.3233		0.949076
hsa-miR-200a#-001011	28.465	29.987	29.539	28.474	28.481	27.835	28.56	30.443	29.791	30.317	29.827	28.786	29.2087		0.868489
hsa-miR-206-000510	17.936	16.931	17.235	16.749	14.6	15.97	15.309	16.694	15.584	16.99	16.461	14.592	16.2543		1.05285
hsa-miR-20a#-002437	33.758	31.315	30.345	33.499	29.188	30.89	30.021	32.591	30.797	35.274	30.652	30.914	31.6037		1.78959
hsa-miR-21#-002438	31.565	30.85	31.367	29.528	27.206	28.342	30.603	29.14	29.508	40	28.274	26.575	30.2465		3.45286
hsa-miR-213-000516	40	34.053	35.401	40	29.938	35.369	40	40	31.053	32.844	30.571	32.06	35.1074		3.99051
hsa-miR-214#-002293	27.411	25.105	24.838	24.614	22.852	23.796	23.669	25.658	23.527	25.708	24.532	23.715	24.6187		1.24551
hsa-miR-218-1#-002094	30.951	26.763	26.988	40	34.196	30.435	40	40	40	40	37.485	40	35.5682		5.41229
hsa-miR-22#-002301	23.553	22.193	23.244	22.766	21.989	21.462	22.377	23.262	22.436	24.176	22.951	23.596	22.8338		0.777099
hsa-miR-221#-002096	40	40	22.219	40	29.345	27.79	29.229	40	31.216	40	40	40	34.9832		6.53617
hsa-miR-222#-002097	40	40	40	31.459	28.251	30.637	30.297	40	30.217	36.142	40	32.201	34.9337		4.82611
hsa-miR-223#-002098	32.501	32.587	29.435	32.567	27.923	29.897	27.737	30.671	28.889	32.459	28.87	29.052	30.2157		1.87449
hsa-miR-23a#-002439	34.782	31.535	31.888	40	33.269	30.559	32.202	40	37.355	40	40	40	35.9658		3.95012
hsa-miR-23b#-002126	35.437	30.696	32.977	32.621	31.374	33.006	30.392	35.998	33.415	40	31.095	40	33.9176		3.32378
hsa-miR-24-1#-002440	36.569	30.144	32.155	30.744	28.439	30.85	28.31	30.754	30.06	30.513	30.167	32.042	30.8956		2.1276
hsa-miR-24-2#-002441	28.726	25.071	25.86	25.322	23.3	24.014	24.05	26.124	24.304	26.444	25.062	24.641	25.2432		1.43819
hsa-miR-25#-002442	40	40	40	40	33.145	40	35.991	40	34.281	34.71	31.544	34.227	36.9915		3.30252
hsa-miR-26a-1#-002443	29.53	28.149	26.808	25.744	24.127	26.223	24.279	26.069	24.92	25.37	23.85	24.755	25.8187		1.69661
hsa-miR-26a-2#-002115	28.991	27.28	30.53	31.356	28.361	29.496	29.257	29.881	27.89	29.93	27.689	30.886	29.2956		1.30283
hsa-miR-26b#-002444	29.052	26.717	27.962	27.165	26.031	27.394	26.5	27.558	26.639	27.591	25.562	26.879	27.0875		0.922902
hsa-miR-27a#-002445	27.958	27.048	26.993	26.222	25.521	26.226	25.758	26.988	26.287	27.775	25.74	25.397	26.4928		0.854571
hsa-miR-27b#-002174	27.577	25.021	27.312	24.24	23.838	24.536	23.544	25.283	24.381	25.7	23.799	25.694	25.0771		1.31619
hsa-miR-29a#-002447	26.181	23.973	25.289	26.718	23.986	24.824	24.811	26.306	24.802	29.5	25.844	27.969	25.8502		1.63558
hsa-miR-29b-2#-002166	30.659	27.583	29.098	29.334	26.415	27.215	26.392	29.587	26.716	30.068	30.128	28.305	28.4583		1.55177
hsa-miR-302a#-002381	33.203	30.567	26.828	29.166	25.875	25.649	23.374	29.56	28.395	28.681	27.955	25.726	27.9149		2.6281
hsa-miR-302b#-002119	34.791	40	40	32.36	31.94	31.951	36.834	31.817	35.384	40	31.99	37.587	35.3878		3.41472
hsa-miR-302d-000535	32.317	28.791	29.423	29.316	29.332	28.361	28.598	31.533	28.257	28.206	28.519	29.687	29.3617		1.30514
hsa-miR-30a-3p-000416	22.366	20.396	22.357	21.127	20.117	20.743	20.28	21.192	20.344	22.081	19.551	22.034	21.049		0.96428
hsa-miR-30a-5p-000417	21.047	19.325	20.637	20.619	19.484	19.116	19.675	20.841	19.712	21.72	19.965	20.384	20.2104		0.789713
hsa-miR-30c-2#-002110	40	40	40	40	40	40	29.66	40	27.005	29.645	28.774	40	36.257		5.56706
hsa-miR-30d#-002305	24.109	22.475	23.508	23.137	21.759	21.946	21.986	23.166	22.315	23.524	22.039	23.384	22.779		0.781477
hsa-miR-30d-000420	22.046	19.95	21.254	21.21	20.001	20.311	19.989	21.519	20.272	22.181	20.281	20.936	20.8292		0.807072
hsa-miR-30e-3p-000422	22.014	20.173	21.543	20.71	19.791	20.096	19.994	21.061	19.961	21.729	19.85	21.503	20.7021		0.826116
hsa-miR-31#-002113	40	30.057	35.479	28.628	26.4	27.792	29.218	31.57	27.817	31.256	27.07	29.887	30.4312		3.87916
hsa-miR-320B-002844	26.95	26.338	25.922	28.045	25.938	25.755	26.355	28.474	26.351	28.847	27.643	26.081	26.8916		1.08339
hsa-miR-335#-002185	22.783	22.171	22.092	22.176	21.462	20.844	21.698	24.214	22.082	23.494	23.705	22.844	22.4638		0.980626
hsa-miR-337-3p-002157	40	40	29.847	33.191	26.068	30.129	30.363	36.857	27.91	38.371	31.872	30.898	32.9588		4.73411
hsa-miR-338-5P-002658	26.224	25.934	26.09	27.737	27.014	26.429	27.557	27.791	26.976	28.505	28.693	27.158	27.1757		0.912463
hsa-miR-33a#-002136	31.11	31.378	30.033	33.098	27.856	28.847	30.244	32.775	30.706	33.924	29.356	30.827	30.8462		1.77914
hsa-miR-33a-002135	27.899	27.135	25.241	26.614	24.529	25.003	24.627	26.946	25.294	24.715	28.685	24.293	25.9151		1.47622
hsa-miR-340#-002259	27.471	25.524	26.865	26.493	25.062	25.894	25.533	26.645	25.806	27.615	26.328	27.253	26.3741		0.82853
hsa-miR-34a#-002316	29.076	27.071	25.986	26.749	24.025	25.274	24.213	26.678	25.414	26.003	26.198	23.568	25.8546		1.5164
hsa-miR-34b-000427	40	40	40	40	30.997	40	32.014	40	32.058	35.272	40	30.314	36.7212		4.21119
hsa-miR-34b-002102	25.521	24.65	24.791	23.75	22.893	22.32	23.999	26.06	23.836	25.719	24.61	22.454	24.2169		1.23932
hsa-miR-361-3p-002116	31.475	29.392	29.991	35.503	33.894	25.293	37.32	40	36.108	38.599	40	38.406	34.6651		4.71444
hsa-miR-374a#-002125	32.253	26.541	28.68	28.04	27.048	28.322	27.169	31.074	27.874	30.658	28.073	29.784	28.793		1.77235
hsa-miR-374b#-002391	40	29.972	31.884	33.048	29.855	30.954	30.988	30.596	30.071	28.351	40	40	32.9766		4.38496
hsa-miR-376a#-002127	32.616	30.993	31.111	31.253	29.909	30.995	30.487	33.142	30.406	33.276	29.912	32.014	31.3428		1.17024
hsa-miR-377#-002128	36.207	34.911	32.468	34.944	29.68	36.107	32.101	37.239	31.088	33.801	40	33.975	34.3767		2.84373
hsa-miR-378-000567	29.08	26.839	28.988	29.1	27.252	27.437	27.637	28.863	27.833	30.072	28.72	28.976	28.3998		0.96897
hsa-miR-378-002243	21.888	20.617	21.667	20.995	20.34	20.223	20.631	21.132	20.386	22.122	20.774	21.748	21.0436		0.660353
hsa-miR-380-5p-000570	32.974	29.479	30.41	29.484	28.91	28.73	30.987	30.897	31.072	30.83	29.727	32.213	30.4761		1.28701
hsa-miR-409-3p-002332	30.298	26.306	27.016	25.044	21.793	23.951	24.181	26.965	23.922	26.075	23.326	23.738	25.2179		2.2543
hsa-miR-411#-002238	34.743	33.208	30.53	29.791	26.515	29.159	28.439	30.188	27.528	32.679	30.261	28.883	30.1603		2.38807
hsa-miR-424#-002309	40	30.976	40	28.77	25.512	31.121	27.329	29.707	27.565	29.477	26.32	25.014	30.1493		5.00384
hsa-miR-425#-002302	27.745	27.074	27.449	25.46	24.635	26.337	24.794	25.529	24.971	25.544	24.858	24.914	25.7758		1.1033
hsa-miR-432#-001027	33.32	32.457	32.859	31.855	30.649	29.259	31.918	36.053	35.259	33.675	33.962	33.204	32.8725		1.86042
hsa-miR-432-001026	23.588	23.581	23.914	23.455	23.088	23.136	23.788	23.887	23.504	24.122	24.429	23.595	23.6739		0.383605
hsa-miR-452#-002330	27.616	38.984	40	40	40	39.441	40	19.34	30.884	38.655	29.331	40	35.3543		6.88401
hsa-miR-454#-001996	33.862	31.105	31.615	30.019	28.582	31.157	29.366	30.012	29.225	31.051	28.711	30.264	30.4141		1.47325
hsa-miR-483-3p-002339	27.995	24.911	27.203	24.76	23.059	25.587	22.734	24.894	24.263	22.478	22.218	24.33	24.536		1.80039
hsa-miR-488-001106	40	34.2	40	32.499	32.097	30.892	34.097	39.837	40	32.777	40	40	36.3666		3.86054
hsa-miR-497-001043	32.654	26.81	27.907	28.717	26.064	27.403	27.33	30.189	26.079	30.559	27.834	26.986	28.211		1.99326
hsa-miR-500-001046	28.935	28.929	30.639	27.361	26.316	27.703	26.654	29.532	27.309	28.953	27.818	27.134	28.1069		1.28715
hsa-miR-505#-002087	29.416	26.573	26.705	27.537	26.399	26.437	26.342	27.495	26.603	28.003	26.776	26.274	27.0467		0.92764
hsa-miR-513B-002757	40	40	40	34.083	40	24.36	16.925	40	40	38.283	40	40	36.1376		7.60386
hsa-miR-513C-002756	40	25.64	40	40	40	21.455	40	40	40	40	23.845	40	35.9117		7.45006
hsa-miR-516-3p-001149	26.956	25.999	27.377	26.577	25.94	25.004	26.964	28.483	27.275	28.398	27.368	27.23	26.9643		0.992527
hsa-miR-518f#-002387	31.098	31.538	32.041	31.141	30.498	29.695	30.345	29.765	31.86	30.122	30.33	30.795	30.769		0.778867
hsa-miR-519b-3p-002384	30.027	28.895	29.275	28.625	27.201	27.703	28.791	29.101	27.552	29.063	28.206	29.02	28.6216		0.81283
hsa-miR-519e#-001166	34.301	37.948	34.883	35.369	34.028	37.213	27.717	32.564	31.5	31.527	31.005	33.832	33.4906		2.83554
hsa-miR-520c-3p-002400	27.325	26.465	26.836	26.983	26.171	25.604	27.36	27.321	26.734	27.828	26.945	26.965	26.8781		0.593139
hsa-miR-520D-3P-002743	28.528	27.903	26.509	27.238	24.422	27.179	25.984	27.346	26.859	25.884	27.243	26.003	26.7582		1.0827
hsa-miR-520h-001170	30.146	28.782	29.815	30.076	29.317	32.842	40	29.941	29.722	30.735	29.103	29.154	30.8027		3.08216
hsa-miR-524-001173	33	30.645	22.539	31.013	31.401	31.301	32.461	33.579	33.03	31.826	28.496	32.009	30.9417		2.96651
hsa-miR-541#-002200	40	18.783	29.441	40	31.173	29.821	30.167	28.792	30.944	31.529	40	30.768	31.7848		5.98954
hsa-miR-543-002376	30.685	27.947	27.462	27.909	24.585	27.667	26.847	29.071	26.34	29.408	27.645	26.973	27.7116		1.55739
hsa-miR-545#-002266	31.381	27.836	30.608	28.773	28.145	28.567	28.724	29.539	29.251	31.229	27.838	30.105	29.333		1.25113
hsa-miR-548G-002879	30.445	29.342	31.074	30.627	31.37	30.832	30.119	30.1	31.711	28.756	28.896	31.519	30.3993		0.993584
hsa-miR-548J-002783	40	40	33.51	30.47	33.775	31.962	16.078	40	40	40	40	31.912	34.8089		7.07499
hsa-miR-548M-002775	34.656	40	40	34.038	40	40	40	28.405	32.25	29.748	40	40	36.5914		4.51555
hsa-miR-549-001511	28.257	27.456	26.862	28.099	26.96	26.434	27.729	28.715	27.766	29.345	28.341	27.831	27.8162		0.819585
hsa-miR-550-001544	26.585	40	22.655	40	23.413	40	25.501	40	28.127	40	40	40	33.8568		7.71218
hsa-miR-550-002410	15.566	38.253	14.144	17.352	33.763	18.033	40	30.097	33.377	19.153	34.916	31.54	27.1828		9.56118
hsa-miR-551b#-002346	30.248	29.63	29.039	31.82	28.75	27.855	29.534	31.066	30.875	29.474	30.267	27.572	29.6775		1.26893
hsa-miR-553-001521	33.488	31.991	35.616	31.785	31.683	29.106	30.29	33.256	40	40	34.516	27.705	33.2863		3.82854
hsa-miR-559-001527	34.106	30.856	32.435	33.931	32.855	32.261	33.193	33.213	32.122	34.692	36.495	34.599	33.3965		1.48246
hsa-miR-562-001529	13.567	13.857	14.223	14.199	13.781	13.54	12.834	14.752	14.016	15.461	15.051	14.159	14.12		0.711832
hsa-miR-563-001530	30.045	35.392	40	40	31.284	30.638	40	40	40	40	32.719	40	36.6732		4.30803
hsa-miR-564-001531	27.187	26.465	26.69	26.687	26.423	26.4	27.362	28.798	27.929	30.43	25.886	28.047	27.3587		1.27897
hsa-miR-566-001533	31.19	26.391	31.26	27.947	26.744	24.936	30.054	33.168	29.48	31.511	40	30.112	30.2328		3.9132
hsa-miR-567-001534	24.906	33.672	39.826	40	39.756	29.722	32.071	38.175	28.58	40	22.842	34.483	33.6694		6.13584
hsa-miR-569-001536	32.607	29.14	34.15	37.397	40	37.705	37.118	40	40	40	40	40	37.3431		3.59869
hsa-miR-571-001613	26.176	24.255	27.808	25.594	23.358	23.532	23.182	25.835	23.725	25.476	28.616	24.345	25.1585		1.76028
hsa-miR-572-001614	31.409	30.376	31.324	30.612	30.253	28.364	30.989	32.563	31.877	32.53	31.593	30.546	31.0363		1.1447
hsa-miR-573-001615	27.6	40	26.393	24.821	24.194	23.917	24.861	25.609	26.252	25.401	23	23.971	26.3349		4.48582
hsa-miR-575-001617	29.475	29.214	28.534	30.663	28.455	28.592	29.2	30.618	29.346	30.542	33.409	30.297	29.8621		1.38421
hsa-miR-577-002675	27.854	27.505	27.563	27.145	27.31	26.585	27.894	28.629	28.247	29.342	29.366	28.295	27.9779		0.846524
hsa-miR-580-001621	40	27.19	25.539	27.508	24.901	24.016	26.232	28.892	28.661	28.751	27.231	25.554	27.8729		4.13119
hsa-miR-581-001622	27.311	26.356	25.569	26.51	24.78	25.75	23.543	27.318	26.552	40	26.691	27.195	27.2979		4.15179
hsa-miR-583-001623	28.715	28.152	27.86	29.148	27.885	27.094	28.48	33.044	29.126	40	28.268	27.859	29.6359		3.58815
hsa-miR-584-001624	26.248	25.402	25.471	25.468	25.351	23.893	23.35	25.157	26.127	26.845	25.722	25.48	25.3762		0.95268
hsa-miR-586-001539	23.527	21.774	23.332	23.495	22.536	22.789	24.065	23.824	23.375	24.202	23.788	23.704	23.3676		0.693453
hsa-miR-589-001543	33.525	40	28.34	29.932	29.269	29.582	28.164	31.915	30.242	29.918	27.986	28.226	30.5916		3.38448
hsa-miR-590-3P-002677	25.45	23.159	24.54	23.988	22.077	23.308	22.451	23.28	22.696	23.791	22.179	23.962	23.4068		1.00156
hsa-miR-592-001546	40	31.134	30.127	28.641	26.97	29.633	26.964	40	28.354	40	30.437	26.795	31.5879		5.26218
hsa-miR-595-001987	40	40	26.999	25.799	27.839	26.705	40	26.014	40	40	40	40	34.4463		6.88101
hsa-miR-596-001550	25.411	24.949	24.95	26.975	25.255	25.478	25.449	27.43	26.409	27.269	26.724	25.886	26.0154		0.904163
hsa-miR-599-001554	40	40	32.569	34.002	34.522	32.112	32.108	31.662	35.193	40	40	32.753	35.4101		3.54258
hsa-miR-600-001556	13.872	14.274	15.037	14.144	15.132	14.8	14.981	14.688	15.354	15.819	13.704	15.4	14.7671		0.651808
hsa-miR-601-001558	24.101	23.013	23.395	24.968	23.566	23.277	24.263	26.278	24.584	26.742	25.756	24.833	24.5647		1.2086
hsa-miR-603-001566	26.722	26.674	27.009	26.458	26.988	26.939	26.333	26.703	26.346	26.694	26.264	27.148	26.6898		0.293084
hsa-miR-604-001567	30.141	29.274	28.113	31.355	28.644	29.194	29.613	29.952	28.914	30.674	29.858	29.582	29.6095		0.883324
hsa-miR-605-001568	33.482	33.068	35.419	32.518	31.697	31.304	32.729	35.365	34.948	33.654	33.605	33.464	33.4378		1.31654
hsa-miR-606-001569	25.941	25.631	26.146	27.543	26.235	25.541	26.702	28.4	26.557	29.117	27.193	27.439	26.8704		1.10737
hsa-miR-607-001570	40	29.915	31.184	31.362	40	29.454	40	31.185	31.662	33.193	40	32.221	34.1813		4.40097
hsa-miR-609-001573	24.687	23.369	22.641	21.942	19.479	35.407	33.739	32.527	21.874	22.212	37.023	20.264	26.2637		6.43041
hsa-miR-613-001586	32.542	33.052	29.903	31.517	29.844	29.501	32.172	34.016	32.524	34.62	33.068	35.155	32.3262		1.85804
hsa-miR-614-001587	37.038	32.351	30.31	31.88	30.125	32.356	32.766	40	40	34.174	40	32.379	34.4482		3.7845
hsa-miR-616-001589	31.177	28.3	31.241	30.034	28.687	29.247	28.366	29.877	28.772	32.689	29.292	30.988	29.8892		1.37713
hsa-miR-617-001591	40	29.634	32.531	32.3	40	40	40	40	40	40	31.049	32.123	36.4697		4.42252
hsa-miR-620-002672	29.679	29.322	31.154	35.078	31.438	28.904	33.194	31.996	40	34.409	34.757	33.233	32.7637		3.10427
hsa-miR-622-001553	40	40	31.358	30.442	26.473	27.654	26.809	27.225	28.571	30.914	40	28.253	31.4749		5.3741
hsa-miR-623-001555	30.725	30.267	28.887	32.094	31.2	30.515	31.65	33.059	31.619	37.077	33.334	32.8	31.9356		2.06064
hsa-miR-624-001557	24.314	28.267	31.347	31.131	30.811	28.934	31.921	32.928	30.879	29.406	32.842	23.136	29.6597		3.12486
hsa-miR-625#-002432	23.313	23.161	23.234	20.085	17.551	18.404	22.128	23.339	22.712	23.264	21.067	22.804	21.7552		2.03823
hsa-miR-626-001559	25.188	25.493	21.954	27.59	27.787	40	15.044	26.155	26.478	29.612	27.008	40	27.6924		6.84229
hsa-miR-628-3p-002434	28.131	25.451	27.147	24.658	24.323	25.664	24.176	25.326	24.671	26.139	22.62	24.397	25.2253		1.4536
hsa-miR-629-001562	33.194	29.925	30.89	29.722	28.556	29.043	28.585	30.863	28.574	32.23	29.064	29.054	29.975		1.52538
hsa-miR-630-001563	30.411	30.355	30.751	30.859	30.118	29.094	30.58	32.371	31.156	31.431	31.641	32.071	30.9032		0.90288
hsa-miR-633-001574	28.186	29.977	26.86	28.577	26.786	27.359	27.023	29.834	27.731	29.217	27.077	28.246	28.0727		1.13541
hsa-miR-638-001582	28.792	27.406	26.935	29.166	27.937	26.191	28.447	30.63	29.162	30.884	30.174	28.103	28.6523		1.45122
hsa-miR-639-001583	32.032	28.401	30.319	29.782	29.163	28.874	30.364	31.796	30.246	31.13	31.188	30.472	30.3139		1.12616
hsa-miR-640-001584	40	40	40	40	27.144	40	27.127	40	40	40	40	28.416	36.8906		5.63397
hsa-miR-641-001585	19.276	19.577	40	40	40	40	40	40	40	40	40	40	36.5711		8.00848
hsa-miR-643-001594	27.462	28.256	27.512	27.947	27.353	27.947	27.614	27.803	27.753	28.176	27.142	28.343	27.7757		0.375021
hsa-miR-644-001596	31.361	28.935	28.567	30.385	28.028	28.442	29.19	32.419	29.798	28.677	28.982	28.516	29.4417		1.32462
hsa-miR-645-001597	31.708	30.12	31.836	32.013	31.3	31.618	31.5	33.817	33.032	34.97	40	33.256	32.9308		2.57435
hsa-miR-646-001599	35.283	34.384	34.721	37.435	32.787	30.855	34.86	35.978	33.81	35.646	39.956	34.251	34.9972		2.2659
hsa-miR-648-001601	28.411	27.511	28.431	31.403	28.961	27.458	30.255	31.335	30.757	31.616	37.833	30.5	30.3726		2.79062
hsa-miR-649-001602	34.602	40	31.317	34.081	33.982	31.334	33.125	40	35.171	40	34.19	40	35.6502		3.4135
hsa-miR-650-001603	31.322	29.154	28.641	30.762	28.838	27.532	28.19	31.228	31.096	35.523	30.95	29.002	30.1865		2.13844
hsa-miR-656-001510	20.074	19.312	20.505	21.443	20.434	20.11	20.609	24.328	20.3	24.274	22.751	22.601	21.3951		1.691
hsa-miR-657-001512	29.601	27.292	40	27.06	25.41	40	27.713	40	40	28.89	27.528	28.807	31.8584		6.10332
hsa-miR-659-001514	26.423	25.397	36.411	27.556	27.627	27.057	27.593	26.119	27.288	30.595	29.008	28.24	28.2762		2.89727
hsa-miR-661-001606	23.844	21.869	22.991	25.237	23.709	23.239	23.967	28.433	24.372	28.658	27.76	25.193	24.9393		2.22053
hsa-miR-662-001607	31.969	36.489	31.009	33.063	32.069	31.673	32.613	32.26	30.943	32.467	35.579	32.892	32.7522		1.67794
hsa-miR-663B-002857	30.369	27.535	29.71	30.964	31.548	29.311	30.28	33.762	18.026	34.757	30.175	29.863	29.6917		4.14775
hsa-miR-664-002897	24.222	22.291	23.966	22.864	20.644	21.647	20.983	22.867	21.932	23.214	19.665	21.922	22.1848		1.34537
hsa-miR-668-001992	27.839	27.472	28.021	26.653	25.881	27.518	24.724	29.751	25.714	29.66	28.821	27.127	27.4318		1.54281
hsa-miR-675-002005	28.215	26.777	25.578	25.807	24.333	26.025	23.729	40	24.612	25.673	27.261	23.834	26.8203		4.3683
hsa-miR-7-2#-002314	32.553	30.097	29.58	28.648	28.382	30.689	26.865	27.95	29.037	28.437	27.434	29.093	29.0638		1.53485
hsa-miR-720-002895	17.884	16.096	17.645	17.253	15.983	15.535	14.541	16.311	16.307	17.96	15.219	16.116	16.4042		1.0819
hsa-miR-744#-002325	33.194	32.121	32.572	33.742	31.576	30.883	32.061	34.351	32.591	35.113	32.991	33.866	32.9218		1.20864
hsa-miR-765-002643	32.932	30.949	30.531	31.733	29.04	29.2	30.915	33.997	31.5	33.612	30.533	29.455	31.1998		1.64489
hsa-miR-766-001986	28.422	27.077	27.685	26.581	25.091	25.678	25.924	27.906	27.455	28.346	26.2	26.235	26.8833		1.09229
hsa-miR-767-3p-001995	19.451	19.061	19.499	20.094	19.292	19.281	19.109	19.511	19.566	19.724	20.036	20.006	19.5525		0.351228
hsa-miR-769-5p-001998	28.589	26.104	27.213	27.597	25.228	25.898	25.751	27.948	25.896	28.743	27.363	26.493	26.9019		1.17058
hsa-miR-802-002004	35.411	31.104	40	31.633	29.366	34.109	33.177	33.753	31.536	36.284	31.424	33.792	33.4657		2.8404
hsa-miR-875-5p-002203	10.329	10.371	9.097	18.196	8.708	8.73	9.205	10.692	10.23	9.007	19.892	9.74	11.1831		3.75125
hsa-miR-892b-002214	29.297	28.259	26.557	28.272	27.366	25.486	26.429	29.851	28.789	29.826	31.362	26.699	28.1827		1.73398
hsa-miR-9#-002231	29.494	30.356	27.611	30.047	28.074	28.395	28.08	30.118	29.507	31.153	29.804	27.575	29.1845		1.19046
hsa-miR-921-002151	31.186	29.376	28.77	29.376	29.893	28.115	28.61	32.14	29.637	32.586	30	32.938	30.2189		1.61388
hsa-miR-924-002154	40	40	35.298	35.121	29.74	32.31	40	40	36.713	35.65	40	31.715	36.3789		3.70918
hsa-miR-92a-1#-002137	29.672	29.911	32.021	32.361	30.38	30.099	29.06	32.145	30.652	32.611	16.463	30.059	29.6195		4.30826
hsa-miR-93#-002139	35.426	36.994	35.474	33.168	30.903	33.25	32.604	34.971	32.648	33.578	31.495	34.253	33.7303		1.7679
hsa-miR-934-002177	40	40	40	40	32.158	33.308	40	40	40	35.884	33.884	35.213	37.5372		3.17319
hsa-miR-935-002178	31.911	28.372	31.532	26.775	23.936	28.627	28.243	28.393	28.701	25.182	23.723	24.346	27.4784		2.7526
hsa-miR-938-002181	31.835	30.804	31.692	29.908	28.234	28.173	30.573	29.544	35.232	28.613	28.389	29.621	30.2182		2.0303
hsa-miR-939-002182	27.442	26.283	26.239	26.756	25.787	25.941	23.17	27.726	26.093	26.474	26.071	25.428	26.1175		1.13717
hsa-miR-941-002183	35.462	33.599	30.62	30.079	30.551	30.194	29.099	31.199	28.037	31.476	29.532	31.69	30.9615		1.99501
hsa-miR-942-002187	31.574	30.177	28.982	30.019	27.853	27.305	25.901	28.78	28.344	29.272	27.747	28.325	28.6899		1.48527
hsa-miR-944-002189	26.384	23.875	26.098	24.4	23.418	24.252	23.951	24.002	23.786	25.161	23.299	23.595	24.3517		1.01039
hsa-miR-96#-002140	40	16.853	40	24.198	40	31.959	40	40	40	40	40	40	36.0842		7.78191
hsa-miR-99a#-002141	27.453	26.255	26.52	26.036	24.938	25.255	24.996	26.185	25.274	27.252	25.281	25.686	25.9276		0.843168
hsa-miR-99b#-002196	26.757	26.556	26.149	26.625	25.605	26.561	26.367	26.828	26.333	26.49	26.194	26.186	26.3876		0.331196
mmu-let-7d#-001178	35.865	30.988	34.17	31.032	30.238	40	30.374	28.936	30.775	31.467	29.285	30.171	31.9418		3.20802
rno-miR-29c#-001818	27.167	24.962	27.52	26.395	25.534	26.012	25.872	26.234	26.071	28.568	26.173	27.498	26.5005		1.00281
rno-miR-7#-001338	26.268	24.281	25.938	25.083	23.9	25.023	24.102	25.002	24.379	25.976	24.012	24.903	24.9056		0.811578
mean CT	30.102	28.8632	28.8665	29.1024	27.4561	27.8283	28.0281	29.9075	28.7349	30.2622	29.2781	28.8449

## Sheet: TLDA B1 RQ
Relative quantification
Target Name	S1	S2	S3	BMD18	BMD31	BMD12	BMD11	BMD1	BMD7	BMD8	BMD2	BMD4		FC BMD/ctrl	pval	FC sev/BMD	pval
dme-miR-7-000268	0.08609	0.0684523	0.458026	0.0308072	0.425178	0.566558	0.943483	0.0147459	0.109492	0.0531131	0.0917645	0.11494		1.27881	0.744764	0.116247	0.155493
hsa-let-7b#-002404	75.2171	22.5998	0.198677	10.2065	8.97019	58.0932	31.9793	0.32185	41.669	7.06757	104.407	6.35965		0.915073	0.918246	2.89395	0.643116
hsa-let-7c#-002405	0.189332	0.0131321	0.00016	0.00016	0.00016	0.00016	0.00016	0.22259	0.115335	0.00016	67.2788	0.00016		111.237	0.348145	50.4098	0.500533
hsa-let-7e#-002407	0.0224364	0.0798946	0.123407	0.00016	0.0106142	0.152756	0.0709068	0.00016	0.0148325	0.00827637	0.00016	0.0165727		0.405245	0.265877	0.0127304	0.227822
hsa-let-7f-1#-002417	3.09725	3.1893	1.72249	0.478441	1.86625	2.57272	0.632908	0.00016	0.729967	0.187533	0.00016	0.485636		0.289413	0.0309686	0.176821	0.168176
hsa-let-7f-2#-002418	10.7853	17.6946	7.44101	5.34583	7.50129	6.45894	8.07839	5.91944	15.9436	12.4081	10.9517	6.63891		0.735376	0.409209	1.14765	0.844662
hsa-let-7g#-002118	0.121328	0.332688	0.156637	0.174272	0.0763166	0.125547	0.301884	0.141754	0.4623	0.0152845	0.214951	0.103805		0.882178	0.776812	0.208232	0.765386
hsa-let-7i#-002172	0.257205	0.124329	0.0247488	0.0239209	0.0403619	0.0113615	0.040895	2.79037	0.198183	0.0689749	0.273968	0.031729		2.85496	0.438371	0.150033	0.460448
hsa-miR-100#-002142	6.19021	18.8076	12.2143	3.78532	7.52733	3.52176	6.05475	5.74162	2.72056	1.762	4.26362	3.31027		0.346547	0.152681	0.937129	0.48281
hsa-miR-101#-002143	0.00745793	0.062771	0.0491215	0.0126511	0.0158886	0.0408731	0.0120157	0.0049528	0.0150291	0.0043199	0.00837951	0.0162767		0.364156	0.265114	0.0193644	0.656548
hsa-miR-106b#-002380	0.666644	1.52969	5.17479	2.68591	3.29012	3.93209	14.3112	9.07224	3.17532	7.07738	9.29902	13.538		3.00186	0.0462444	1.99197	0.206534
hsa-miR-10a#-002288	0.00016	0.0410134	0.661815	0.154151	0.0944791	0.304243	0.259187	0.331357	0.123185	1.36624	0.923433	0.00478903		1.68854	0.569225	0.496462	0.931382
hsa-miR-10b#-002315	33.8478	14.0378	27.1052	57.937	23.5906	29.3298	23.024	83.8918	36.6541	36.308	56.3397	37.064		1.7075	0.0823896	1.57114	0.594968
hsa-miR-1178-002777	0.0820126	0.00016	0.00178421	0.506072	0.378703	0.648104	0.0541861	0.167875	0.0656028	0.146423	0.231981	0.147414		9.31574	0.0106595	0.234887	0.620244
hsa-miR-1179-002776	1.75807	2.87237	1.84485	4.75489	3.4156	1.80662	3.13631	10.7738	3.71124	3.97847	5.01093	2.67947		2.0214	0.0409102	0.966676	0.738935
hsa-miR-1180-002847	3.50883	2.88634	3.35079	2.99056	2.35404	2.00875	2.18566	3.13281	3.31706	2.78411	2.32475	3.95026		0.856697	0.139455	1.20775	0.643902
hsa-miR-1183-002841	8.70587	7.0775	8.69087	9.09714	2.50036	6.3656	0.6498	2.80395	2.99157	1.0506	0.808366	1.3976		0.376791	0.000951048	0.413065	0.114675
hsa-miR-1184-002842	0.00016	0.00016	0.00016	36.2627	0.00513699	0.00016	0.00016	0.00016	0.0631489	0.00016	33.0844	0.00016		48205.7	0.169054	26.1078	0.500218
hsa-miR-1197-002810	2.385	0.774448	0.343766	1.51405	1.0001	2.45598	0.249665	0.246979	0.322843	1.3298	0.241497	0.963227		0.792048	0.743774	0.454383	0.555588
hsa-miR-1201-002781	11.9587	17.8548	9.8594	33.8812	14.9196	18.8867	19.6175	29.1911	18.7511	11.5531	21.7521	33.8468		1.70057	0.035267	1.886	0.353926
hsa-miR-1208-002880	29.1816	13.8062	14.3154	4.55172	2.2865	4.36293	4.91799	4.64107	4.45338	8.51622	5.28931	3.8636		0.249449	0.102948	1.0712	0.805665
hsa-miR-1224-3P-002752	0.00016	0.00016	0.00016	0.00016	0.58404	0.00016	0.00314019	2693.86	0.00016	0.00016	0.00016	7879.82		7.34324e+06	0.222917	11.6762	0.53743
hsa-miR-1225-3P-002766	540.065	1036.31	947.84	335.789	2157.49	394.34	187.672	160.726	125.618	1182.16	165.774	524.918		0.691237	0.364296	0.655771	0.384251
hsa-miR-1227-002769	0.106652	0.20794	0.115783	0.574913	0.585661	0.63697	0.26081	0.224449	0.170743	0.615237	0.550983	0.401633		3.11464	0.00142852	0.508477	0.628266
hsa-miR-1233-002768	118.52	69.13	75.9248	112.393	71.3647	95.9558	51.2709	40.8838	47.4029	111.834	42.816	63.7321		0.806416	0.407099	1.00585	0.354634
hsa-miR-1236-002761	0.00016	0.0125797	0.0355132	0.00016	1.13771	1480.94	0.170054	0.00016	0.0529914	0.898266	0.00016	0.909375		10252.3	0.345543	0.00244466	0.363223
hsa-miR-1243-002854	2.44526	2.13945	1.88492	1.6488	0.816281	1.01628	0.775429	1.46557	0.809387	0.64493	0.472399	1.10187		0.450873	0.00259402	0.598132	0.745639
hsa-miR-1244-002791	1.0203	1.27212	0.355643	7.27231	1.57368	4.92901	0.700311	1.61604	2.7893	1.45419	4.07296	9.87614		4.3156	0.022509	3.08907	0.337052
hsa-miR-1245-002823	1.34816	1.5382	1.42257	1.69986	3.10618	0.937114	1.8507	0.00016	1.65738	0.871283	3.76873	1.25958		1.17206	0.541508	1.49844	0.532622
hsa-miR-1247-002893	3.53568	7.24126	1.88361	13.9328	7.17082	3.67641	7.73857	31.7011	7.23956	32.4515	18.1397	23.0062		3.81912	0.0134301	1.73286	0.385121
hsa-miR-1248-002870	0.351109	0.19727	0.230606	0.462144	0.181764	0.102188	0.246741	0.0190966	0.144276	0.0448799	0.251404	0.242314		0.725221	0.311715	0.344117	0.0161407
hsa-miR-1249-002868	0.973997	0.824299	0.537934	2.16507	1.7865	0.363316	0.888884	2.39572	1.30758	2.61573	3.22898	0.700738		2.20477	0.0225661	1.0948	0.803704
hsa-miR-1253-002894	23.5228	23.8388	44.8334	29.2105	15.858	28.1741	12.1937	19.5549	16.2899	9.62785	52.3123	14.9902		0.716639	0.357787	2.52309	0.53369
hsa-miR-1254-002818	0.0240302	0.00016	0.00596815	0.0940397	0.0924065	0.111437	0.19752	1.15625	0.297694	0.470809	0.45065	1.51987		48.5293	0.0229803	1.07589	0.454957
hsa-miR-1255A-002805	0.019451	0.0153804	643018	0.17235	0.061731	0.015488	0.0965934	0.309167	0.00016	0.00016	0.00016	0.301232		4.96119e-07	0.42265	0.219862	0.723361
hsa-miR-1255B-002801	0.0267742	0.157589	0.312191	0.430002	0.73874	0.257081	0.187904	0.161596	0.0843131	0.185851	0.0756289	0.187628		1.54984	0.43608	0.159176	0.266124
hsa-miR-1256-002850	0.00016	0.00280894	0.0328606	0.00380316	0.028402	0.00754269	7.21534	0.00016	0.00741109	0.00016	0.00016	0.0329163		67.8761	0.347695	0.0107925	0.366109
hsa-miR-125b-1#-002378	2.00415	0.769632	7.59211	1.57289	2.75326	1.54467	1.2562	1.23924	1.11644	2.17078	1.78148	2.04762		0.497869	0.495642	1.01564	0.459165
hsa-miR-125b-2#-002158	0.0641232	0.377158	0.425579	1.82945	1.11045	1.87293	1.00491	0.539412	1.45892	0.773361	4.64629	2.8678		6.19228	0.00791481	2.55582	0.193698
hsa-miR-126#-000451	1172.19	1670.7	1311.04	1298.3	1156.97	931.426	2092.58	1891.69	2452.27	2075.46	2170.9	748.027		1.18904	0.329555	1.10092	0.741945
hsa-miR-1260-002896	2832.75	4415.13	816.608	1642.2	1041.28	2607.22	5446.33	5186.19	3468.03	1614.88	7117.12	3840.15		1.32116	0.527206	2.26286	0.376425
hsa-miR-1262-002852	41.7004	36.9689	29.7641	17.441	10.8464	22.398	8.31127	12.462	19.3184	22.3037	17.0663	24.3685		0.474994	0.0140938	1.64686	0.390194
hsa-miR-1265-002790	0.124567	0.0225027	0.00016	0.00016	0.125533	0.00655266	0.115829	0.0722658	0.0113505	0.00016	0.00016	0.00016		0.752049	0.792173	0.000240074	0.0639775
hsa-miR-1267-002885	16.1783	21.6792	17.1662	28.4906	37.6646	31.4786	20.5073	15.0476	10.8296	17.6821	23.4592	19.4129		1.2393	0.213168	1.24078	0.874947
hsa-miR-1270-002807	0.964591	1.36816	1.2479	1.31168	1.71017	0.83237	1.78024	1.12542	0.43194	2.06081	3.0253	1.86859		1.31694	0.206559	1.51268	0.265965
hsa-miR-1271-002779	27.6267	26.4142	16.5127	34.2353	29.4488	11.4185	32.0015	89.0448	38.2637	60.1801	95.0147	29.1808		1.97858	0.0487259	1.87212	0.671035
hsa-miR-1274A-002883	1088.4	1718.87	486.569	458.384	399.247	912.257	1331.71	1218.98	716.043	388.619	1017.69	919.654		0.745088	0.520035	1.55865	0.442629
hsa-miR-1274B-002884	16361.2	27142	8297.73	7074.51	5553.34	12618.9	18331.9	16955.4	9593.9	5323.7	15383.3	12390.5		0.664245	0.401333	1.62462	0.399596
hsa-miR-1275-002840	19.0668	9.97447	5.43206	27.4439	7.16089	11.2379	7.6109	20.5841	7.80232	47.6767	20.7075	17.303		1.61987	0.266973	1.41998	0.776614
hsa-miR-1276-002843	0.56683	0.594702	0.317868	0.117393	0.140646	0.551448	0.0578743	0.0884164	0.0948573	0.00412101	0.0919554	0.159425		0.294294	0.0325257	0.169355	0.74016
hsa-miR-1278-002851	755.867	0.00016	0.00016	0.00016	10163.7	0.00016	0.00016	251.508	0.00016	0.00016	0.00016	0.00016		4.59305	0.453506	1.22838e-07	0.350431
hsa-miR-1282-002803	8.71191	6.61729	2.98039	6.49988	7.38778	12.891	3.02109	1.35609	2.14786	3.29485	1.00701	4.31078		0.763105	0.523641	0.606038	0.392002
hsa-miR-1285-002822	1.27367	0.976194	0.303023	1.59927	0.985645	2.16489	0.57637	0.637925	0.594151	0.485053	2.15558	1.73862		1.42813	0.37023	1.49146	0.0312659
hsa-miR-1286-002773	0.0311417	0.0270401	12708.4	1800.79	0.0274156	0.0198227	7271.65	2125.31	0.0191025	39353.8	0.00016	0.122084		1.32593	0.825912	1.00291e-05	0.25692
hsa-miR-1290-002863	377.41	269.705	609.085	299.5	219.205	205.401	264.673	295.182	265.562	217.853	591.027	477.034		0.752384	0.416985	2.90061	0.106191
hsa-miR-1291-002838	4.41676	4.25819	2.88086	5.15658	2.7801	2.57629	2.86606	4.40902	2.72433	3.81112	8.48008	8.3452		1.18696	0.453184	2.78485	6.60402e-06
hsa-miR-1292-002824	0.00016	0.00016	20389	0.00016	0.00016	0.00016	0.00016	7349.65	0.00016	0.00016	0.00016	0.00016		0.120157	0.472228	1.7404e-07	0.363217
hsa-miR-1294-002785	371.183	40.2311	59.4869	421.8	0.00016	38.9431	0.00016	0.0539012	113.685	702.919	0.00016	0.00016		0.904224	0.916555	1.48733e-06	0.264511
hsa-miR-1296-002908	11.7126	12.599	6.29192	1.57289	1.57368	1.28725	1.01471	1.48706	2.31964	2.46095	1.73758	1.35938		0.161344	0.0483921	0.818041	0.660484
hsa-miR-1298-002861	62.7694	33.3876	30.3053	19.1519	6.09717	15.5441	10.0985	33.0931	13.131	37.3287	11.1045	19.0003		0.433724	0.135515	1.00105	0.55563
hsa-miR-1300-002902	0.692549	0.559512	0.534218	0.605171	0.235719	0.650354	0.162	0.758625	0.709514	0.363799	0.993835	1.2941		1.07731	0.730595	1.16139	0.0625391
hsa-miR-1303-002792	4.4444	5.67744	3.22768	4.32714	2.73993	5.61115	1.45707	4.11662	2.58632	1.85217	4.80348	1.60764		0.726656	0.229893	1.09764	0.943633
hsa-miR-1305-002867	8.00549	5.86138	5.67846	4.24397	2.10547	5.73303	1.78642	4.79476	2.57738	3.63565	1.99319	3.85291		0.523957	0.0277204	0.912287	0.691279
hsa-miR-130b#-002114	0.00016	0.0725059	0.00016	0.95622	6.81229	0.386971	1.00422	1.22218	2.7528	1.31514	5.27832	2.18396		100.294	0.0109589	1.61402	0.506679
hsa-miR-135b#-002159	0.528138	0.179026	0.257474	0.00016	0.127639	0.0726093	0.0536257	0.00016	0.00016	0.12076	0.00802144	0.629792		0.35002	0.174517	0.474656	0.560589
hsa-miR-136#-002100	1.37363	4.29971	8.2506	8.52922	22.4733	5.24265	8.80955	8.91639	25.4908	15.3825	14.9708	6.76433		2.79086	0.0286807	0.952093	0.561333
hsa-miR-141#-002145	0.584789	0.118441	0.222442	0.196883	0.1315	0.149612	0.0184923	0.211167	0.126385	0.0673217	0.138608	0.103805		0.411872	0.327249	0.169981	0.911007
hsa-miR-144#-002148	13.3613	6.06388	81.8835	7.01972	1.97813	37.6166	133.072	112.553	41.9879	11.8697	42.5497	32.2438		1.38485	0.674409	0.869496	0.433157
hsa-miR-144-002676	15.1054	8.59942	10.1225	4.67645	1.06521	5.36768	30.0037	26.1994	10.0415	22.2112	20.1273	10.7476		1.28535	0.437894	1.23637	0.95851
hsa-miR-145#-002149	11.2199	14.7663	12.7772	5.82967	11.8691	8.81706	14.9914	7.71924	14.4691	7.90198	11.1045	11.2663		0.808051	0.136675	1.26446	0.873871
hsa-miR-148b#-002160	0.533659	0.289421	0.272344	0.518499	0.346071	0.401173	0.529267	0.4943	0.363217	0.441417	0.690197	0.33101		1.25223	0.39637	0.539219	0.729283
hsa-miR-149#-002164	0.0818421	0.05873	0.0405122	0.0100435	0.0449087	0.0264846	0.012175	0.00948892	0.0324621	0.0131592	0.00368806	0.0197904		0.31698	0.0597397	0.0182759	0.361177
hsa-miR-151-3p-002254	44.6624	40.3429	29.4766	60.7753	37.0176	30.0085	48.6736	92.8904	64.2179	86.7754	118.939	75.6332		1.79048	0.016603	2.13473	0.297675
hsa-miR-151-5P-002642	2.13611	3.55596	1.85125	2.70835	2.23015	1.91494	2.09227	4.03469	3.19741	2.42035	4.80348	3.56264		1.19153	0.484211	1.60195	0.189345
hsa-miR-15a#-002419	0.162892	0.744963	0.109462	0.150665	0.828825	0.128808	0.544147	0.194179	0.628464	9.72848	0.664379	0.588432		4.40911	0.301868	0.293865	0.412761
hsa-miR-15b#-002173	1.34256	3.09779	7.49797	1.30352	6.99411	1.07572	5.15892	1.79062	1.55176	2.83867	10.5859	1.7727		0.923411	0.894009	2.0252	0.623824
hsa-miR-16-1#-002420	4.80651	0.221019	22.7296	4.85144	9.08281	10.3052	10.2324	8.14807	6.7829	1.49922	3.88544	21.2877		0.913581	0.919624	1.97241	0.672577
hsa-miR-17#-002421	0.00016	0.0412129	0.011618	0.00016	0.0951362	0.0022518	0.013812	0.00016	0.107611	0.00016	0.0631129	0.0117838		1.85056	0.453402	0.0574017	0.979656
hsa-miR-181a-2#-002317	31.1895	52.0289	14.81	39.682	20.7227	23.2522	16.6456	53.8345	34.0812	79.8496	85.5728	24.8978		1.28717	0.526469	1.89336	0.672059
hsa-miR-1825-002907	31.1247	23.2513	9.58314	7.55491	8.27718	10.3338	4.68181	2.37094	3.48438	2.65961	2.68343	3.75275		0.238688	0.119931	0.699438	0.197789
hsa-miR-183#-002270	0.0976652	0.0324698	0.0307238	0.0218143	0.000833308	1073.64	2.69646	0.903413	0.501354	0.841022	0.0714501	0.663858		2236.62	0.344086	0.00271435	0.361695
hsa-miR-186#-002105	0.00016	0.00016	0.00263771	0.00016	0.00959926	0.000758952	0.0279902	0.00016	0.0220956	0.0252463	0.0187636	0.0163672		13.6526	0.00990737	0.0276302	0.557464
hsa-miR-18a#-002423	0.0331232	0.0601722	0.0212043	0.0467598	0.0750054	0.0991871	0.195477	0.263241	0.0798758	0.14232	0.2753	0.263879		4.19519	0.00399931	0.368348	0.00812898
hsa-miR-190b-002263	224.098	144.632	84.4193	137.226	53.3028	99.4774	83.2897	44.1842	133.704	68.2716	33.4766	58.0389		0.522986	0.209839	0.751312	0.134666
hsa-miR-191#-002678	0.0391997	0.151484	0.0279598	0.0337589	0.281292	0.0500077	0.0938869	0.0922989	0.114538	0.264111	0.429306	0.219752		2.40719	0.124237	0.440328	0.317749
hsa-miR-192#-002272	18.1511	0.0155412	0.00016	0.0384043	0.0250706	0.0264296	0.0211979	0.386478	0.0233393	0.0421073	0.0566445	0.0950576		0.0131142	0.427232	0.109837	0.860132
hsa-miR-193b#-002366	24.1841	21.6492	15.2475	10.7959	6.8312	6.92732	6.05895	22.4471	11.3995	11.7063	15.3066	10.3027		0.555415	0.048254	1.45568	0.62414
hsa-miR-19b-1#-002425	1.4712	0.980942	0.747684	1.30805	1.33158	1.26426	1.61896	1.98819	2.1658	1.78165	1.66103	3.43176		1.72419	0.0422028	1.34459	0.508784
hsa-miR-200a#-001011	3.11016	0.458897	0.627419	1.54586	0.491457	0.995365	0.691628	0.689899	0.480931	0.962738	0.683531	1.04171		0.60234	0.583873	0.74108	0.565357
hsa-miR-206-000510	4595.44	3908.07	3172.71	5232.97	7414.53	3712.81	6742.5	9498.33	9095.28	9893.15	7216.47	19523.8		2.23616	0.013163	2.30711	0.525571
hsa-miR-20a#-002437	0.0793288	0.182788	0.358862	0.0474783	0.301063	0.119767	0.251228	0.155659	0.239467	0.0309958	0.385841	0.238316		0.950014	0.91624	0.409405	0.288211
hsa-miR-21#-002438	0.362735	0.252305	0.176715	0.744536	1.18932	0.700423	0.167829	1.70227	0.58516	0.00016	2.00566	4.82305		5.01772	0.0625398	2.92289	0.29898
hsa-miR-213-000516	0.00016	0.0273985	0.0107875	0.00016	0.179013	0.00537059	0.00016	0.00016	0.200532	0.167034	0.408124	0.107689		9.28602	0.0507911	0.371605	0.460774
hsa-miR-214#-002293	6.45756	13.5314	16.3192	22.4464	24.3212	16.3622	20.5215	19.0202	36.9602	23.4939	26.8357	35.0161		2.06544	0.0194845	1.6983	0.26575
hsa-miR-218-1#-002094	0.555165	4.28781	3.67692	0.00016	0.00935621	0.164174	0.00016	0.00016	0.00016	0.00016	0.00338431	0.00016		0.00695918	0.134804	0.00274	0.360692
hsa-miR-22#-002301	93.6359	101.846	49.2653	80.8072	44.2357	82.4986	50.2505	100.111	78.7333	67.9411	80.2861	38.0269		0.848347	0.539585	1.10374	0.68467
hsa-miR-221#-002096	0.00016	0.00016	100.253	0.00016	0.27002	1.0269	0.434994	0.00016	0.179108	0.00016	0.00016	0.00016		0.00635665	0.425103	0.000185203	0.0984283
hsa-miR-222#-002097	0.00016	0.00016	0.00016	0.195253	0.576399	0.142724	0.207483	0.00016	0.357968	0.0169828	0.00016	0.0976624		1107.49	0.0234257	0.0620925	0.152358
hsa-miR-223#-002098	0.189595	0.0756896	0.674318	0.0905848	0.723537	0.238374	1.22355	0.589049	0.898694	0.218123	1.32692	0.866305		2.19069	0.17509	0.98668	0.245523
hsa-miR-23a#-002439	0.03901	0.156935	0.123151	0.00016	0.0177891	0.150653	0.0554015	0.00016	0.00254151	0.00016	0.00016	0.00016		0.237321	0.128656	0.000244896	0.180253
hsa-miR-23b#-002126	0.0247743	0.280727	0.0578916	0.087257	0.0661616	0.0276284	0.194261	0.0146745	0.0390077	0.00016	0.283826	0.00016		0.654146	0.665527	0.212648	0.655657
hsa-miR-24-1#-002440	0.0113041	0.411579	0.102344	0.320504	0.505976	0.123134	0.822489	0.556116	0.399122	0.840438	0.540018	0.109041		2.6762	0.115546	0.314799	0.486456
hsa-miR-24-2#-002441	2.59546	13.8541	8.03612	13.741	17.8288	14.0675	15.7586	13.77	21.5692	14.1058	18.5852	18.4295		2.01282	0.116186	1.45013	0.121085
hsa-miR-25#-002442	0.00016	0.00016	0.00016	0.00016	0.0193857	0.00016	0.00400791	0.00016	0.0214022	0.045823	0.207917	0.0239795		224.302	0.144597	0.182203	0.47011
hsa-miR-26a-1#-002443	1.48657	1.64062	4.16553	10.2561	10.0501	3.04258	13.4457	14.3051	14.0734	29.6963	43.0541	17.0293		7.08253	0.00603553	2.6819	0.426172
hsa-miR-26a-2#-002115	2.15994	2.99642	0.315672	0.209702	0.534084	0.314754	0.426633	1.01851	1.79614	1.25894	3.00857	0.242986		0.536689	0.402414	1.25675	0.689067
hsa-miR-26b#-002444	2.07051	4.42673	1.8719	3.83018	2.6854	1.35125	2.88399	5.09633	4.27493	6.36965	13.1417	3.90669		1.73415	0.179954	2.46528	0.48848
hsa-miR-27a#-002445	4.41982	3.51918	3.6642	7.36361	3.82415	3.03626	4.82346	7.56562	5.45622	5.60694	11.6163	10.9128		1.72956	0.0228632	2.55196	0.000171912
hsa-miR-27b#-002174	5.75569	14.3427	2.93732	29.0892	12.2792	9.79671	22.3789	24.6661	20.4482	23.6245	44.6033	8.88239		2.83283	0.0269864	1.81011	0.735635
hsa-miR-29a#-002447	15.1473	29.6558	11.9381	5.22131	11.0819	8.02387	9.29894	12.138	15.2729	1.69609	10.8084	1.83521		0.44281	0.185563	0.809038	0.597161
hsa-miR-29b-2#-002166	0.679709	2.42879	0.851749	0.851698	2.05785	1.52975	3.10817	1.24873	4.05275	1.1441	0.554815	1.45392		1.34687	0.532757	0.442907	0.152144
hsa-miR-302a#-002381	0.116547	0.306985	4.10818	0.956882	2.99206	4.52933	25.1776	1.27232	1.26567	2.99222	2.502	8.68754		3.70541	0.18655	1.03537	0.881072
hsa-miR-302b#-002119	0.0387674	0.00016	0.00016	0.104561	0.0446913	0.0574041	0.00223435	0.266177	0.00996374	0.00016	0.152627	0.0023355		5.45916	0.106136	0.1152	0.887695
hsa-miR-302d-000535	0.215385	1.05135	0.67995	0.862391	0.272464	0.691258	0.673649	0.324088	1.39272	4.15894	1.69241	0.557849		1.81947	0.285344	0.719329	0.886283
hsa-miR-30a-3p-000416	213.189	353.91	91.1076	251.674	161.92	135.796	214.981	420.353	335.671	290.263	847.505	112.279		1.40302	0.437797	2.45472	0.656333
hsa-miR-30a-5p-000417	531.891	743.526	300.142	357.9	251.104	419.433	326.982	536.137	520.193	372.789	636.086	352.37		0.798234	0.500155	1.62599	0.639689
hsa-miR-30c-2#-002110	0.00016	0.00016	0.00016	0.00016	0.00016	0.00016	0.322656	0.00016	3.31706	1.53391	1.41822	0.00016		4578.22	0.0932582	0.557642	0.877719
hsa-miR-30d#-002305	63.6898	83.7629	41.027	62.484	51.8811	58.9859	65.8937	106.999	85.6215	106.759	151.071	44.0462		1.29765	0.311126	1.62212	0.791671
hsa-miR-30d-000420	266.13	482.117	195.7	237.604	175.477	183.203	263.027	335.103	352.848	270.825	510.964	240.342		0.907322	0.776236	1.89547	0.556383
hsa-miR-30e-3p-000422	272.099	413.069	160.175	336.023	202.972	212.644	262.117	460.309	437.731	370.47	688.866	162.236		1.23554	0.504262	1.74474	0.766743
hsa-miR-31#-002113	0.00016	0.437162	0.0102197	1.38935	2.07936	1.02548	0.438323	0.315882	1.88937	0.502158	4.6206	0.485636		9.49345	0.0257123	1.81546	0.597177
hsa-miR-320B-002844	8.8888	5.7567	7.69808	2.0812	2.86421	4.20848	3.18892	2.70093	5.21947	2.66699	3.10605	6.79253		0.489757	0.0300653	1.53175	0.567919
hsa-miR-335#-002185	159.674	103.411	109.478	121.635	63.7405	126.614	80.4526	51.749	100.629	109.002	47.6062	64.042		0.684869	0.141202	0.831354	0.0689064
hsa-miR-337-3p-002157	0.00016	0.00016	0.506804	0.0587777	2.61741	0.202964	0.198205	0.00809059	1.77142	0.00362254	0.165635	0.240974		3.46207	0.269693	0.165934	0.247717
hsa-miR-338-5P-002658	14.7025	7.61709	6.85188	2.5765	1.35862	2.63773	1.38614	4.33628	3.38441	3.38045	1.50012	3.21975		0.271727	0.102466	0.878784	0.738468
hsa-miR-33a#-002136	0.497231	0.174977	0.445501	0.0626915	0.757931	0.49356	0.215247	0.13702	0.255059	0.0790119	0.947421	0.25313		0.954653	0.910248	0.692177	0.567185
hsa-miR-33a-002135	4.60432	3.31323	12.342	5.6116	7.60601	7.0876	10.5639	7.78912	10.8596	46.7604	1.50846	23.457		1.99484	0.243553	1.04385	0.857465
hsa-miR-340#-002259	6.1945	10.1207	4.00416	6.10256	5.25663	3.82192	5.63754	9.59617	7.61531	6.26457	7.72792	3.01456		0.902868	0.756769	0.994855	0.747567
hsa-miR-34a#-002316	2.03635	3.46353	7.36405	5.11032	10.7864	5.87381	14.0751	9.37916	9.9929	19.1492	8.45661	38.7721		3.15081	0.0360359	2.54408	0.570989
hsa-miR-34b-000427	0.00016	0.00016	0.00016	0.00016	0.0859201	0.00016	0.0631124	0.00016	0.0999191	0.0310388	0.00016	0.36122		445.729	0.102153	0.273756	0.593125
hsa-miR-34b-002102	23.934	18.5486	16.8596	40.8542	23.6397	45.5159	16.3256	14.3946	29.8343	23.3155	25.4233	83.9202		1.70325	0.0944161	2.76774	0.498462
hsa-miR-361-3p-002116	0.386084	0.69315	0.458661	0.0118367	0.0115348	5.79696	0.00159533	0.00016	0.0060322	0.00309298	0.00016	0.00132384		1.26422	0.840005	0.000548588	0.361519
hsa-miR-374a#-002125	0.225155	5.00108	1.138	2.08842	1.32697	0.7102	1.81386	0.445488	1.81617	0.760075	2.3055	0.521575		0.617423	0.636659	0.952456	0.815238
hsa-miR-374b#-002391	0.00016	0.463693	0.123493	0.0649023	0.189614	0.11457	0.12852	0.620481	0.396091	3.76126	0.00016	0.00016		2.99412	0.381859	0.000125361	0.197192
hsa-miR-376a#-002127	0.175068	0.228496	0.211027	0.225221	0.182648	0.111359	0.181881	0.106245	0.314014	0.123811	0.644422	0.111178		1.08516	0.776224	0.502064	0.577753
hsa-miR-377#-002128	0.0145281	0.0151162	0.0823836	0.0174384	0.214068	0.00322005	0.0594189	0.0062085	0.195725	0.0860438	0.00016	0.0285562		1.81752	0.41621	0.0206418	0.0938326
hsa-miR-378-000567	2.03072	4.06778	0.919231	1.00167	1.152	1.31157	1.31136	2.06259	1.86853	1.14093	1.47231	0.913165		0.581107	0.399318	0.689095	0.486323
hsa-miR-378-002243	296.932	303.645	146.982	275.787	138.73	194.725	168.554	438.204	326.039	282.13	363.064	136.897		1.03632	0.891073	1.28741	0.955645
hsa-miR-380-5p-000570	0.136596	0.652586	0.343052	0.767593	0.365043	0.535255	0.128609	0.503638	0.197908	0.674651	0.732591	0.0968534		1.17824	0.72033	0.448039	0.972494
hsa-miR-409-3p-002332	0.872961	5.88581	3.60625	16.6611	50.6728	14.6954	14.3907	7.6872	28.1079	18.217	61.9091	34.4623		7.93706	0.00433517	2.77785	0.272945
hsa-miR-411#-002238	0.040079	0.0492149	0.315672	0.620461	1.92004	0.397574	0.752138	0.823282	2.30841	0.187273	0.505954	0.973969		6.98751	0.0100511	0.519785	0.472829
hsa-miR-424#-002309	0.00016	0.231204	0.00016	1.25912	3.84808	0.102046	1.62345	1.14906	2.24996	1.72335	7.77089	14.2308		48.8887	0.0396775	5.60697	0.207321
hsa-miR-425#-002302	5.123	3.45633	2.67122	12.4875	7.0672	2.81142	9.40917	20.7992	13.5846	26.3223	21.408	15.2522		3.82623	0.00270474	1.72531	0.350021
hsa-miR-432#-001027	0.107469	0.0828267	0.0628257	0.148385	0.109359	0.37095	0.067455	0.0141256	0.0108655	0.0938965	0.0389044	0.0487298		1.18872	0.693569	0.0618596	0.272858
hsa-miR-432-001026	91.3916	38.9146	30.9636	50.1234	20.651	25.8537	18.8968	64.9141	37.5542	70.5324	28.8216	38.0533		0.734588	0.536702	1.099	0.565652
hsa-miR-452#-002330	5.60218	0.000898147	0.00016	0.00016	0.00016	0.000319321	0.00016	1517.48	0.225453	0.00297523	0.963983	0.00016		90.3447	0.351279	0.00253271	0.363976
hsa-miR-454#-001996	0.0738115	0.211428	0.148806	0.529761	0.458228	0.0995315	0.395587	0.930101	0.711977	0.578831	1.48152	0.373958		4.26952	0.00739324	0.907962	0.601209
hsa-miR-483-3p-002339	4.30791	15.479	3.16784	20.286	21.0703	4.72822	39.235	32.2999	22.191	220.436	133.443	22.8631		7.50101	0.072636	1.81245	0.773543
hsa-miR-488-001106	0.00016	0.0247443	0.00016	0.0949567	0.0400831	0.119601	0.014896	0.00102544	0.00016	0.174974	0.00016	0.00016		5.93162	0.106156	0.000239219	0.105802
hsa-miR-497-001043	0.170517	4.15037	1.94464	1.30624	2.62468	1.34285	1.62233	0.822712	6.3024	0.814064	2.72089	3.62743		1.12699	0.850022	1.37046	0.379093
hsa-miR-500-001046	2.24543	0.955442	0.292701	3.34363	2.20402	1.09073	2.592	1.29725	2.68682	2.47807	2.75123	3.27376		2.07214	0.145508	1.38913	0.0733732
hsa-miR-505#-002087	1.6088	4.89138	4.4738	2.95962	2.0808	2.62314	3.21779	5.32381	4.38295	4.78731	5.66502	5.94199		1.12334	0.718555	1.69348	0.0102321
hsa-miR-513B-002757	0.00016	0.00016	0.00016	0.0316734	0.00016	11.0678	2199.67	0.00016	0.00016	0.00385037	0.00016	0.00016		1.53526e+06	0.34402	5.77686e-07	0.360575
hsa-miR-513C-002756	0.00016	9.33883	0.00016	0.00016	0.00016	82.8998	0.00016	0.00016	0.00016	0.00016	43.2036	0.00016		4.50093	0.317622	1.96603	0.791137
hsa-miR-516-3p-001149	8.85191	7.28152	2.80791	5.75739	2.86024	7.08269	2.09082	2.68414	2.7509	3.64069	3.7583	3.06301		0.592851	0.28869	1.04503	0.899725
hsa-miR-518f#-002387	0.501384	0.156609	0.110759	0.243402	0.121425	0.274199	0.200694	1.10379	0.114618	1.10207	0.482326	0.258807		1.69162	0.358586	0.374461	0.628218
hsa-miR-519b-3p-002384	1.05335	0.978226	0.753406	1.39225	1.19345	1.09073	0.589297	1.74891	2.27033	2.29615	2.10246	0.885735		1.6241	0.0290877	0.842406	0.962176
hsa-miR-519e#-001166	0.0544468	0.00184168	0.0154473	0.0129888	0.0105117	0.00149597	1.24063	0.158599	0.147103	0.416161	0.302096	0.0315317		10.7855	0.11522	0.191342	0.520692
hsa-miR-520c-3p-002400	6.8542	5.2716	4.08546	4.34517	2.43706	4.67283	1.58894	6.00623	4.0025	5.4047	5.0388	3.68062		0.764424	0.251946	1.19804	0.74679
hsa-miR-520D-3P-002743	2.97727	1.94563	5.12481	3.6412	8.19156	1.5684	4.12407	5.90304	3.67031	20.7957	4.09845	7.16987		1.96272	0.15892	0.915136	0.608989
hsa-miR-520h-001170	0.969954	1.05793	0.518171	0.509238	0.275312	0.0309546	0.00016	0.977019	0.504492	0.720572	1.12903	0.807172		0.648578	0.22296	1.03147	0.0859213
hsa-miR-524-001173	0.134156	0.290828	80.3096	0.265984	0.064935	0.0900766	0.0462972	0.0784795	0.0509386	0.338262	1.71961	0.111564		0.0114207	0.424021	1.29206	0.499633
hsa-miR-541#-002200	0.00016	1082.57	0.671519	0.00016	0.0760525	0.251268	0.227048	2.16664	0.216269	0.415585	0.00016	0.263696		0.00111298	0.42272	0.126355	0.268938
hsa-miR-543-002376	0.667569	1.88719	2.64726	2.28693	7.31643	1.11829	2.26744	1.78566	5.25941	1.80777	3.10174	3.66026		1.83287	0.140706	1.10153	0.911077
hsa-miR-545#-002266	0.412078	2.03812	0.299059	1.2565	0.620343	0.599278	0.61731	1.29097	0.699261	0.511645	2.71336	0.417529		1.05801	0.936596	1.34102	0.596539
hsa-miR-548G-002879	0.788394	0.717595	0.216509	0.347579	0.0663453	0.12468	0.234729	0.875063	0.127088	2.84064	1.30322	0.156686		1.17582	0.781201	0.630047	0.981583
hsa-miR-548J-002783	0.00016	0.00016	0.0400099	0.387539	0.0125266	0.0569681	3956.66	0.00016	0.00016	0.00016	0.00016	0.119323		32707.2	0.346533	0.000120637	0.363248
hsa-miR-548M-002775	0.0425703	0.00016	0.00016	0.0326769	0.00016	0.00016	0.00016	2.83325	0.0874682	1.42822	0.00016	0.00016		34.0591	0.192743	0.000136907	0.191723
hsa-miR-549-001511	3.5925	2.65229	4.0125	2.00474	1.41043	2.6286	1.23035	2.28542	1.95735	1.88847	1.91465	2.01943		0.563483	0.0521736	0.959495	0.772175
hsa-miR-550-001544	11.4477	0.00016	74.105	0.00016	16.4857	0.00016	5.76399	0.00016	1.52404	0.00016	0.00016	0.00016		0.0926314	0.377932	4.44844e-05	0.197278
hsa-miR-550-002410	23755.7	0.00149074	27034.2	3445.3	0.0126312	888.542	0.00016	0.876884	0.0400488	2209.06	0.0200824	0.154422		0.0429481	0.197211	0.000224911	0.219856
hsa-miR-551b#-002346	0.903746	0.587737	0.887304	0.152029	0.407858	0.981661	0.352102	0.447965	0.226864	1.72693	0.503854	2.41655		1.01113	0.975339	1.2776	0.565714
hsa-miR-553-001521	0.0956554	0.114407	0.00929389	0.155762	0.0534057	0.412451	0.208492	0.0981722	0.00016	0.00016	0.026499	2.20373		4.80017	0.275255	1.54532	0.531066
hsa-miR-559-001527	0.0623265	0.251258	0.0842896	0.0351925	0.0237018	0.0463045	0.0278741	0.101142	0.0955832	0.0463982	0.00672188	0.0185293		0.336327	0.276245	0.0189111	0.0251202
hsa-miR-562-001529	94957.1	32910	25593.7	30646	13080.6	20008.1	37486.1	36496.2	26966.9	28550.2	19176.9	26357.9		0.518632	0.379413	1.12021	0.461068
hsa-miR-563-001530	1.04029	0.0108305	0.00016	0.00016	0.0704205	0.142625	0.00016	0.00016	0.00016	0.00016	0.0920829	0.00016		0.0970523	0.455892	0.0707698	0.862379
hsa-miR-564-001531	7.54222	5.2716	4.52055	5.33472	2.04647	2.69129	1.58674	2.15765	1.74824	0.890208	10.4983	1.73862		0.55174	0.0962874	3.03634	0.508138
hsa-miR-566-001533	0.470409	5.54905	0.19032	2.22748	1.63823	7.42451	0.245546	0.104347	0.596628	0.420802	0.00016	0.415508		0.701755	0.768743	0.107755	0.247236
hsa-miR-567-001534	36.6563	0.0356795	0.000502183	0.00016	0.000198323	0.269115	0.0606675	0.00324506	1.11335	0.00016	86.5871	0.0200806		0.799929	0.881273	53.7371	0.501628
hsa-miR-569-001536	0.176164	0.825443	0.0256748	0.00318479	0.00016	0.00106369	0.00183509	0.00016	0.00016	0.00016	0.00016	0.00016		0.0022855	0.298439	0.000255819	0.197766
hsa-miR-571-001613	15.1999	24.3904	2.08276	11.3799	17.1263	19.6478	28.7615	16.8241	32.2204	27.5927	1.58236	22.6266		1.42188	0.475106	0.657974	0.462119
hsa-miR-572-001614	0.404157	0.35044	0.182062	0.351212	0.1439	0.689822	0.128431	0.158709	0.113275	0.207649	0.200974	0.307562		0.819057	0.555611	0.315773	0.89908
hsa-miR-573-001615	5.66466	0.00016	5.5539	19.4462	9.59404	15.0459	8.98219	19.6773	5.59021	29.0651	77.6051	29.3227		6.36819	0.0257868	4.60129	0.349845
hsa-miR-575-001617	1.54434	0.784171	1.25919	0.339013	0.500395	0.588983	0.443826	0.611091	0.654698	0.823713	0.057078	0.365501		0.407345	0.0724322	0.196031	0.208161
hsa-miR-577-002675	4.7502	2.56372	2.46827	3.88365	1.1066	2.36739	1.09738	2.4258	1.4024	1.8924	0.940878	1.46403		0.56499	0.185968	0.629065	0.246461
hsa-miR-580-001621	0.00016	3.1893	10.0387	3.01972	5.87725	14.048	3.47272	2.02155	1.05256	2.8505	4.13268	9.78754		1.16576	0.837981	1.62228	0.605291
hsa-miR-581-001622	6.92104	5.68531	9.8321	6.03107	6.39143	4.22308	22.3944	6.01872	4.54066	0.00016	6.00881	3.13822		0.872707	0.70343	0.75333	0.46872
hsa-miR-583-001623	2.61532	1.63721	2.00903	0.968895	0.742848	1.66359	0.731063	0.113712	0.762549	0.00016	2.01402	1.98061		0.477913	0.0314725	1.77265	0.0027087
hsa-miR-584-001624	14.4599	11.0138	10.5232	12.4184	4.30239	15.2983	25.5999	26.9172	6.09616	10.6828	11.7621	10.3027		1.14251	0.567273	0.939961	0.386349
hsa-miR-586-001539	95.3386	136.168	46.3501	48.7528	30.2768	32.8836	15.5956	67.8116	41.0668	66.7277	44.9447	35.2841		0.459882	0.189183	1.23732	0.824543
hsa-miR-589-001543	0.0932332	0.00016	1.44043	0.562691	0.284626	0.29654	0.910082	0.248696	0.351818	1.26946	2.44881	1.53575		1.71868	0.533226	1.90621	0.159795
hsa-miR-590-3P-002677	25.1413	52.1372	20.0635	34.6411	41.6181	22.948	47.738	98.8698	65.7493	88.7216	137.099	29.5062		1.94124	0.0939872	1.79801	0.74962
hsa-miR-592-001546	0.00016	0.207221	0.417399	1.37689	1.40069	0.28624	2.09082	0.00016	1.30216	0.00016	0.447847	4.14091		5.89321	0.0513093	1.82089	0.574873
hsa-miR-595-001987	0.00016	0.00016	3.649	9.87249	0.766915	2.17844	0.00016	14.861	0.00016	0.00016	0.00016	0.00016		2.5283	0.417041	5.61235e-05	0.271831
hsa-miR-596-001550	25.8302	15.0766	15.1002	4.36933	4.59843	5.09929	5.97554	5.56915	5.01379	7.96247	5.87292	7.77557		0.310892	0.0674879	1.39204	0.428676
hsa-miR-599-001554	0.00016	0.00016	0.0768133	0.0335025	0.00746387	0.0513425	0.0591313	0.296367	0.0113741	0.00016	0.00016	0.0666131		2.27362	0.43839	0.049226	0.538393
hsa-miR-600-001556	76862.3	24649	14557.8	31836.9	5127.85	8354.26	8463.67	38151.7	10667.3	22276.2	48782.6	11151.5		0.530753	0.44887	2.57654	0.579991
hsa-miR-601-001558	64.0439	57.6896	44.3696	17.5623	14.8268	23.4464	13.5956	12.3759	17.7642	11.4733	11.4882	16.133		0.278273	0.016612	1.12188	0.599615
hsa-miR-603-001566	10.4107	4.56065	3.62379	6.25241	1.38332	1.85227	3.23792	9.21804	5.23758	11.8615	8.07845	3.24214		0.902812	0.818861	1.19824	0.953203
hsa-miR-604-001567	0.973321	0.752227	1.68588	0.209848	0.438953	0.388045	0.33334	0.969598	0.883255	0.751692	0.669	0.599964		0.512366	0.179481	0.579113	0.954445
hsa-miR-605-001568	0.0960541	0.0542302	0.0106537	0.0937142	0.05289	0.0898895	0.0384484	0.022757	0.0134794	0.0952732	0.0498273	0.0406936		1.02933	0.957071	0.0681539	0.657025
hsa-miR-606-001569	17.8889	9.39726	6.59101	2.94734	2.33131	4.88141	2.50718	2.84309	4.52495	2.21179	4.24298	2.64992		0.286722	0.139752	1.13465	0.829979
hsa-miR-607-001570	0.00016	0.482379	0.200615	0.208832	0.00016	0.324052	0.00016	0.412498	0.131479	0.131143	0.00016	0.0963178		0.636656	0.622495	0.064324	0.217922
hsa-miR-609-001573	42.6652	45.0745	74.8276	143.054	251.975	0.00523097	0.0190914	0.162719	116.235	265.067	0.00466173	382.933		2.37739	0.163036	2.39911	0.732134
hsa-miR-613-001586	0.184282	0.0548351	0.487509	0.187559	0.191066	0.313665	0.0565655	0.0579704	0.0723383	0.0487726	0.0722969	0.0126033		0.46463	0.419811	0.05916	0.185731
hsa-miR-614-001587	0.00816682	0.0891414	0.367674	0.145836	0.157251	0.0433537	0.0374749	0.00016	0.00016	0.0664409	0.00016	0.0863264		0.385077	0.474957	0.0652132	0.894342
hsa-miR-616-001589	0.474667	1.47759	0.192843	0.524281	0.426063	0.374049	0.791175	1.02134	0.974614	0.185979	0.990397	0.2264		0.856884	0.821297	0.554778	0.966567
hsa-miR-617-001591	0.00016	0.586109	0.0788635	0.109001	0.00016	0.00016	0.00016	0.00016	0.00016	0.00016	0.293022	0.103088		0.253619	0.463676	0.316827	0.284841
hsa-miR-620-002672	1.3407	0.727611	0.20483	0.0158917	0.0632908	0.47444	0.0278548	0.235118	0.00016	0.0564538	0.0224223	0.04776		0.138339	0.182266	0.0479279	0.209417
hsa-miR-622-001553	0.00016	0.00016	0.177821	0.395134	1.97676	1.12841	2.32796	6.41949	1.12031	0.636492	0.00016	1.50728		29.0257	0.0310005	0.324016	0.257968
hsa-miR-623-001555	0.649314	0.377943	0.985892	0.125731	0.0746424	0.155318	0.081225	0.112536	0.135457	0.0088827	0.0601238	0.0644779		0.135508	0.07981	0.0895117	0.189643
hsa-miR-624-001557	55.2533	1.51177	0.179182	0.245095	0.0977431	0.464676	0.0673148	0.123233	0.226236	1.81028	0.0845577	52.3076		0.32445	0.559221	26.904	0.504659
hsa-miR-625#-002432	110.583	52.065	49.608	518.218	958.835	687.063	59.7169	94.908	65.0241	127.842	296.334	65.8425		4.51307	0.054579	0.724937	0.477636
hsa-miR-626-001559	30.148	10.3405	120.467	2.85287	0.795062	0.00016	8102.03	13.4773	4.77964	1.5694	4.8235	0.00016		16.8376	0.372901	0.00237395	0.362661
hsa-miR-628-3p-002434	3.92037	10.646	3.29322	21.7722	8.77342	4.48248	14.4407	23.9418	16.7246	17.4265	100.991	21.8256		4.2998	0.0800522	5.41103	0.444139
hsa-miR-629-001562	0.117277	0.479048	0.245961	0.650857	0.466562	0.430862	0.679746	0.515648	1.11799	0.255645	1.15996	0.865105		2.43084	0.0336927	0.95675	0.121555
hsa-miR-630-001563	0.807195	0.355579	0.270838	0.295948	0.158016	0.415897	0.170526	0.181301	0.186714	0.444796	0.194397	0.106871		0.500941	0.285988	0.183777	0.187308
hsa-miR-633-001574	3.77372	0.462089	4.01806	1.43935	1.59123	1.38444	2.00704	1.05224	2.00542	2.06367	4.59823	1.51461		0.713048	0.568094	1.61886	0.536034
hsa-miR-638-001582	2.4794	2.74583	3.81452	0.956882	0.71655	3.11082	0.747978	0.606029	0.743756	0.649866	0.537404	1.67243		0.359218	0.0168355	0.763658	0.9907
hsa-miR-639-001583	0.262427	1.37768	0.365388	0.624344	0.306326	0.484409	0.198068	0.27008	0.350844	0.547988	0.266107	0.323749		0.560446	0.496503	0.329634	0.333262
hsa-miR-640-001584	0.00016	0.00016	0.00016	0.00016	1.24155	0.00016	1.86745	0.00016	0.00016	0.00016	0.00016	1.34625		3094.59	0.0868716	0.664104	0.860767
hsa-miR-641-001585	1815.3	624.363	0.00016	0.00016	0.00016	0.00016	0.00016	0.00016	0.00016	0.00016	0.00016	0.00016		1.96749e-07	0.26626	0.000255951	#N/A
hsa-miR-643-001594	6.23327	1.52334	2.55709	2.22748	1.07411	0.921015	1.33244	4.30037	1.97507	4.24632	4.39566	1.41612		0.707427	0.561987	1.23331	0.760585
hsa-miR-644-001596	0.41783	0.951477	1.23072	0.411058	0.672749	0.653517	0.446913	0.175368	0.478603	3.00052	1.2278	1.2561		1.06699	0.880096	0.95281	0.464027
hsa-miR-645-001597	0.328505	0.418483	0.127671	0.132992	0.0696439	0.0723079	0.0901248	0.0665442	0.0508679	0.0382662	0.00016	0.0470046		0.216432	0.114393	0.0350162	0.310524
hsa-miR-646-001599	0.0275651	0.0217814	0.017283	0.003102	0.0248457	0.122708	0.00877775	0.0148794	0.0296649	0.0239507	0.000610415	0.0235839		1.26131	0.658082	0.0185226	0.273964
hsa-miR-648-001601	3.22878	2.55308	1.35238	0.202981	0.352364	1.29262	0.213613	0.371764	0.2462	0.391264	0.00265896	0.317526		0.158437	0.061336	0.162782	0.244633
hsa-miR-649-001602	0.0441938	0.00016	0.182947	0.0317173	0.0108523	0.0880397	0.0292193	0.00016	0.0115489	0.00016	0.0332173	0.00016		0.300739	0.438276	0.0259747	0.779933
hsa-miR-650-001603	0.429279	0.817472	1.16918	0.31653	0.383724	1.22799	0.893827	0.400384	0.194643	0.0260823	0.313835	0.896855		0.642108	0.320081	0.595911	0.830939
hsa-miR-656-001510	1044.06	750.257	328.899	202.168	129.979	210.59	171.144	47.8173	346.066	63.4793	92.2246	75.7906		0.210257	0.111403	0.689947	0.145792
hsa-miR-657-001512	1.41518	2.9716	0.00016	4.11934	4.12999	0.00016	1.24407	0.00016	0.00016	2.58868	3.36377	1.02665		1.25167	0.740483	1.35473	0.595462
hsa-miR-659-001514	12.8081	11.052	0.00535648	2.9209	0.888312	1.7068	1.35197	13.8178	2.72622	0.794002	1.20587	1.52092		0.376175	0.341264	0.414957	0.341205
hsa-miR-661-001606	76.5319	127.49	58.7086	14.5749	13.4277	24.0722	16.6918	2.77879	20.5762	3.0403	2.86409	12.5703		0.140316	0.0651965	0.721343	0.434382
hsa-miR-662-001607	0.274141	0.00506312	0.226487	0.064231	0.0408687	0.0696032	0.0416676	0.195801	0.216419	0.216917	0.0126834	0.0604946		0.605565	0.512876	0.050631	0.0795671
hsa-miR-663B-002857	0.83104	2.51096	0.55729	0.275173	0.0586445	0.357818	0.209943	0.0691301	1673.79	0.0443542	0.537032	0.493782		143.26	0.349158	0.00245501	0.363797
hsa-miR-664-002897	58.8915	95.1572	29.8674	75.5004	112.372	72.5698	132.062	131.64	111.655	132.35	783.114	121.343		3.03147	0.142372	5.18574	0.494284
hsa-miR-668-001992	4.79985	2.62304	1.79689	5.46194	2.97964	1.23996	9.87696	1.11455	8.11675	1.51804	1.37276	3.28968		1.26432	0.578871	0.624868	0.367186
hsa-miR-675-002005	3.69862	4.2464	9.77096	9.8179	8.71282	3.49017	19.6856	0.00016	17.4228	24.0708	4.04764	32.2438		2.24828	0.100668	1.85202	0.747913
hsa-miR-7-2#-002314	0.182882	0.425208	0.609839	1.37023	0.526366	0.137671	2.23933	3.88377	0.811072	3.5436	3.59024	0.842032		4.63746	0.0169223	1.09833	0.841805
hsa-miR-720-002895	4764.1	6971.43	2387.85	3690.02	2842.88	5019.39	11481.8	12386.3	5510.25	5050.52	17068.9	6788.83		1.6483	0.17984	2.25625	0.509825
hsa-miR-744#-002325	0.117277	0.104548	0.0766538	0.0401185	0.0575173	0.120349	0.0610894	0.0459579	0.0690556	0.0346552	0.0762604	0.0307973		0.598368	0.0493155	0.0794694	0.713662
hsa-miR-765-002643	0.140631	0.235572	0.315454	0.161478	0.333588	0.386435	0.135191	0.0587388	0.147103	0.0980876	0.419016	0.655173		1.15414	0.6778	0.697622	0.162073
hsa-miR-766-001986	3.20425	3.44915	2.26813	5.74145	5.15202	4.43919	4.2992	4.00405	2.42823	3.77431	8.44489	6.10481		1.65847	0.0165577	2.00016	0.193177
hsa-miR-767-3p-001995	1607.93	892.829	660.539	514.995	286.847	374.104	484.069	1347.86	575.592	1487.03	605.54	457.918		0.646776	0.325478	0.932756	0.352143
hsa-miR-769-5p-001998	2.85401	6.7704	3.14596	2.83906	4.68529	3.81133	4.84692	3.88916	7.15475	2.86635	3.77134	5.10513		1.01718	0.960367	1.10083	0.915104
hsa-miR-802-002004	0.0252248	0.211575	0.00016	0.173068	0.266118	0.0128623	0.028185	0.0695628	0.143478	0.0153908	0.225951	0.0324182		1.36034	0.726552	0.186696	0.754115
hsa-miR-875-5p-002203	895906	368739	893743	1919.37	440304	561255	463776	608736	371990	2.50298e+06	669.1	563848		0.851789	0.733753	0.456264	0.281546
hsa-miR-892b-002214	1.74713	1.52018	4.95712	1.7782	1.06447	5.07109	3.02947	1.03991	0.963197	1.35305	0.235873	4.42583		0.768487	0.643936	1.06424	0.927171
hsa-miR-9#-002231	1.52413	0.355332	2.3875	0.519578	0.651637	0.675158	0.964643	0.864213	0.585565	0.53932	0.694515	2.41153		0.617625	0.458066	1.33873	0.506471
hsa-miR-921-002151	0.471715	0.700881	1.06918	0.827261	0.184685	0.819773	0.668068	0.212784	0.535108	0.199743	0.60629	0.0585961		0.611467	0.232143	0.349014	0.771576
hsa-miR-924-002154	0.00016	0.00016	0.0115858	0.015425	0.205348	0.0447582	0.00016	0.00016	0.003966	0.0238844	0.00016	0.136782		12.057	0.112632	0.103778	0.805791
hsa-miR-92a-1#-002137	1.34722	0.483719	0.112305	0.104488	0.131774	0.207229	0.489055	0.212047	0.264787	0.196311	7206.48	0.431056		1236.51	0.346817	4434.2	0.499984
hsa-miR-93#-002139	0.024964	0.00356778	0.0102552	0.0597223	0.0917047	0.0233295	0.0419283	0.0299035	0.0663805	0.100427	0.2151	0.0235513		5.60366	0.0195158	0.178308	0.641457
hsa-miR-934-002177	0.00016	0.00016	0.00016	0.00016	0.0384236	0.0224102	0.00016	0.00016	0.00016	0.0203083	0.0410658	0.0121067		93.7185	0.0277763	0.0418547	0.527085
hsa-miR-935-002178	0.285387	1.40565	0.157618	5.01905	11.4727	0.574865	0.861587	2.85692	1.02378	33.8296	47.016	22.6109		22.5867	0.0461678	5.00737	0.236612
hsa-miR-938-002181	0.300824	0.260479	0.141072	0.572129	0.583231	0.78747	0.171356	1.28651	0.0110708	3.13663	1.85199	0.583962		4.2638	0.0473041	0.887718	0.801897
hsa-miR-939-002182	6.32028	5.98039	6.17954	5.08558	3.18025	3.69941	29.0017	4.53612	6.24154	13.8155	9.23479	10.6808		1.54175	0.253308	1.21669	0.977857
hsa-miR-941-002183	0.0243487	0.0375314	0.296581	0.508181	0.117045	0.194023	0.476011	0.408515	1.62214	0.431136	0.838614	0.139173		4.40293	0.0471639	0.474143	0.911215
hsa-miR-942-002187	0.36048	0.402271	0.923062	0.529761	0.759509	1.43724	4.36829	2.18473	1.31121	1.98648	2.89002	1.4339		3.34184	0.0124654	1.01456	0.877826
hsa-miR-944-002189	13.1591	31.7402	6.81399	26.0356	16.4286	11.9281	16.8779	59.9404	30.8865	34.3256	63.0786	38.0533		1.91798	0.16222	2.30648	0.282083
hsa-miR-96#-002140	0.00016	4125.18	0.00016	29.9485	0.00016	0.0570867	0.00016	0.00016	0.00016	0.00016	0.00016	0.00016		0.00242468	0.423584	0.00025307	0.363217
hsa-miR-99a#-002141	6.27228	6.0976	5.08589	8.37689	5.72843	5.95168	8.17981	13.1999	11.0112	8.05684	15.9676	8.93177		1.63087	0.011764	1.74341	0.468561
hsa-miR-99b#-002196	10.1611	4.94936	6.57732	5.56898	3.60785	2.4071	3.1625	8.45298	5.28499	13.6631	8.48008	6.31572		0.875197	0.661529	1.42341	0.552327
mmu-let-7d#-001178	0.0184145	0.229289	0.0253214	0.262504	0.145404	0.00016	0.1967	1.96082	0.243147	0.433834	0.995214	0.398858		5.66083	0.0783674	0.698777	0.66421
rno-miR-29c#-001818	7.6475	14.9414	2.54294	6.53149	3.78984	3.52176	4.45698	12.7591	6.33745	3.236	8.60442	2.54373		0.68679	0.547148	1.14044	0.977862
rno-miR-7#-001338	14.2609	23.9548	7.61319	16.2168	11.7626	6.99002	15.2007	29.9702	20.4766	19.511	38.4811	15.369		1.26542	0.517287	1.97776	0.554553

## Sheet: TLDA A2 CT
Cycle Threshold
Target Name	S1	S2	S4	S5	S6	BMD18	BMD31	BMD12	BMD11	BMD1	BMD7	BMD8	BMD2	BMD4	mean		SD
ath-miR159a-4373390	40	40	40	40	40	40	40	40	40	40	40	40	40	40	40		0
has-miR-155-4395459	24.769	23.319	26.37	25.048	24.961	22.611	22.54	21.995	23.123	22.425	22.967	23.327	21.693	22.466	23.401		1.36429
hsa-let-7a-4373169	29.179	21.04	21.273	20.647	20.321	21.139	22.224	23.195	22.928	22.586	25.423	23.752	22.973	24.465	22.9389		2.32923
hsa-let-7b-4395446	18.826	17.372	16.935	15.34	15.946	16.516	16.442	17.073	16.898	16.954	17.638	17.362	16.289	16.174	16.8404		0.84471
hsa-let-7c-4373167	24.292	22.736	22.591	21.241	21.066	20.958	21.178	22.003	22.251	22.068	22.738	22.604	21.875	20.522	22.0088		0.981767
hsa-let-7d-4395394	22.942	20.952	20.441	19.591	18.824	20.118	20.208	20.288	20.806	19.795	21.93	21.736	20.114	20.664	20.6006		1.04807
hsa-let-7e-4395517	19.601	18.313	18.058	15.377	15.816	16.147	17.392	17.713	17.414	17.129	19.177	19.493	16.556	17.864	17.575		1.31534
hsa-let-7f-4373164	24.931	20.623	21.648	20.964	21.676	20.078	19.974	21.976	21.265	20.747	24.514	22.925	21.338	18.285	21.496		1.74439
hsa-let-7g-4395393	21.931	19.807	20.439	19.617	18.955	19.044	19.242	19.566	19.188	18.684	20.834	20.74	19.499	19.969	19.8225		0.89096
hsa-miR-100-4373160	22.458	19.95	23.492	22.108	22.442	18.822	18.449	19.645	19.893	19.048	20.276	20.576	19.349	19.129	20.4026		1.5885
hsa-miR-101-4395364	25.387	22.935	24.893	23.992	24.852	23.096	22.874	23.331	23.518	21.867	24.355	24.382	22.885	24.188	23.7539		0.984451
hsa-miR-103-4373158	26.103	22.21	23.286	22.697	23.722	21.553	21.438	22.295	21.956	21.933	23.095	23.389	21.883	21.902	22.6759		1.22001
hsa-miR-105-4395278	40	40	40	40	40	40	40	40	40	40	40	40	40	40	40		0
hsa-miR-106a-4395280	20.772	19.604	18.803	18.232	19.288	18.636	18.624	19.014	18.022	17.405	20.067	19.94	18.817	18.388	18.9723		0.894871
hsa-miR-106b-4373155	24.655	22.634	22.697	22.496	23.194	21.635	21.673	21.783	20.772	20.269	23.144	23.094	21.445	21.711	22.2287		1.12881
hsa-miR-107-4373154	27.957	25.942	23.824	22.709	23.858	23.59	24.891	25.73	25.022	23.877	26.758	26.188	25.362	24.08	24.9849		1.43681
hsa-miR-10a-4373153	24.42	22.976	24.938	23.311	23.848	22.316	22.034	22.494	22.478	20.436	23.027	23.289	22.301	22.425	22.8781		1.10201
hsa-miR-10b-4395329	22.517	21.907	22.497	20.434	22.377	20.029	20.029	19.879	20.798	16.473	21.382	22.584	18.608	19.497	20.6436		1.75666
hsa-miR-122-4395356	40	40	40	40	40	40	40	40	40	40	40	40	40	40	40		0
hsa-miR-124-4373295	35.582	34.912	40	40	40	32.438	32.046	34.318	37.226	31.561	35.427	33.336	30.594	32.072	34.9651		3.2676
hsa-miR-125a-3p-4395310	30.908	29.842	35.544	33.421	33.991	27.628	27.947	28.225	27.627	27.866	28.216	28.919	28.51	28.588	29.8023		2.63718
hsa-miR-125a-5p-4395309	26.779	25.409	25.069	23.379	22.752	24.365	24.071	24.899	22.639	22.605	24.993	26.045	23.754	23.689	24.3177		1.28455
hsa-miR-125b-4373148	21.493	19.549	21.211	20.321	20.829	18.949	18.127	19.051	19.075	18.144	19.655	19.848	18.711	18.813	19.5554		1.07233
hsa-miR-126-4395339	17.217	15.238	16.71	15.412	16.077	14.406	13.944	14.905	14.094	13.59	15.473	15.677	14.735	15.136	15.1867		1.03009
hsa-miR-127-3p-4373147	24.937	22.518	25.805	24.695	24.793	19.964	19.193	21.642	21.576	20.76	21.749	22.13	21.157	20.773	22.2637		2.03108
hsa-miR-127-5p-4395340	40	40	40	40	40	40	40	40	40	40	40	40	40	40	40		0
hsa-miR-128-4395327	24.393	22.394	24.498	23.703	23.648	21.441	21.697	22.8	21.966	22.118	23.465	22.772	22.072	21.251	22.7299		1.06149
hsa-miR-129-3p-4373297	40	40	40	40	40	40	40	40	40	40	40	40	40	40	40		0
hsa-miR-129-5p-4373171	40	40	40	40	40	40	40	40	40	40	40	40	40	40	40		0
hsa-miR-130a-4373145	26.018	22.351	25.485	23.928	25.414	21.985	21.45	22.179	22.926	21.358	23.844	22.702	20.962	21.273	22.9911		1.69019
hsa-miR-130b-4373144	26.344	24.367	22.61	22.596	23.449	22.781	22.533	22.945	20.762	21.975	23.485	23.419	22.681	22.002	22.9964		1.28316
hsa-miR-132-4373143	23.2	21.797	23.703	22.477	22.959	20.188	19.745	20.827	20.595	20.523	20.973	21.966	21.602	20.812	21.5262		1.20612
hsa-miR-133a-4395357	11.074	9.855	11.263	10.548	10.427	10.25	9.782	10.038	10.065	9.008	10.826	11.07	9.951	10.869	10.359		0.628335
hsa-miR-133b-4395358	16.05	14.02	16.28	15.566	15.714	14.336	13.959	14.104	14.802	13.696	15.257	15.416	14.474	15.08	14.911		0.832501
hsa-miR-134-4373299	29.52	25.336	26.927	25.574	24.631	22.757	21.995	23.84	23.716	24.995	24.389	25.051	25.344	24.69	24.9118		1.80297
hsa-miR-135a-4373140	27.285	30.877	27.572	25.34	27.317	30.383	29.082	25.13	24.226	24.68	28.348	27.632	26.53	29.957	27.4542		2.12933
hsa-miR-135b-4395372	23.872	26.487	28.841	26.492	28.846	26.53	26.088	21.844	20.797	21.314	25.018	24.467	23.536	26.663	25.0568		2.55914
hsa-miR-136-4373173	34.484	31.235	31.464	35.749	32.44	29.87	28.771	29.166	31.455	30.066	31.133	31.126	31.126	30.206	31.3065		1.9032
hsa-miR-137-4373301	32.67	40	40	40	36.459	30.201	28.311	40	31.476	13.324	40	40	13.692	13.289	31.3873		10.5622
hsa-miR-138-4395395	30.482	27.023	32.975	29.309	29.769	26.133	25.854	28.695	26.348	26.364	28.48	28.964	27.795	26.348	28.1814		2.04108
hsa-miR-139-3p-4395424	26.678	25.264	25.91	25.343	25.637	24.48	23.637	25.003	24.224	24.142	24.991	24.997	24.681	23.821	24.9149		0.836376
hsa-miR-139-5p-4395400	22.212	20.255	21.931	20.744	20.743	19.23	18.91	20.404	19.186	18.871	20.247	20.381	19.862	18.959	20.1382		1.06393
hsa-miR-140-3p-4395345	26.837	24.982	26.398	25.001	25.166	23.344	23.431	24.02	23.486	22.715	25.42	25.049	24.128	23.296	24.5195		1.2293
hsa-miR-140-5p-4373374	22.609	20.378	21.544	20.296	20.684	18.973	19.037	20.501	18.204	18.594	21.143	21.053	19.618	19.499	20.1524		1.2345
hsa-miR-141-4373137	28.998	26.975	27.94	29.367	24.429	25.128	25.084	24.267	28.342	24.952	26.309	25.715	26.13	25.433	26.3621		1.69553
hsa-miR-142-3p-4373136	27.676	25.003	22.478	23.154	23.812	22.896	23.705	22.846	22.735	21.309	25.56	24.726	22.155	23.558	23.6866		1.62318
hsa-miR-142-5p-4395359	28.712	26.84	25.828	26.368	26.937	25.451	25.792	25.227	26.555	24.491	27.305	26.896	26.018	26.505	26.3518		1.02505
hsa-miR-143-4395360	22.035	19.348	22.464	21.731	22.021	18.485	18.353	19.567	18.714	17.99	20.243	20.119	19.015	19.514	19.9714		1.51596
hsa-miR-1-4395333	13.668	12.676	16.689	15.824	16.143	12.958	12.99	12.949	13.191	11.254	13.96	13.75	12.331	14.248	13.7594		1.5322
hsa-miR-145-4395389	18.699	16.645	19.705	18.871	18.618	15.711	15.19	16.304	15.79	15.715	16.929	16.721	16.849	16.601	17.0249		1.39344
hsa-miR-146a-4373132	24.134	20.897	19.647	18.662	18.971	20.6	19.509	20.16	20	19.159	21.178	21.225	19.544	19.57	20.2326		1.37913
hsa-miR-146b-3p-4395472	33.224	33.742	32.486	35.416	40	28.506	27.769	30.392	28.103	23.545	31.519	29.357	22.684	24.817	30.1114		4.76746
hsa-miR-146b-5p-4373178	21.809	21.824	23.082	22.214	22.332	18.09	18.3	19.761	19.098	19.014	21.146	19.8	18.755	18.677	20.2787		1.71835
hsa-miR-147-4373131	40	34.354	40	40	40	40	30.007	29.882	30.885	33.218	33.044	31.984	30.749	29.115	34.517		4.46362
hsa-miR-147b-4395373	40	40	40	40	40	40	40	40	40	40	40	40	40	40	40		0
hsa-miR-148a-4373130	25.991	23.924	25.555	26.243	26.45	22.628	22.512	22.936	23.12	21.425	24.03	24.307	21.579	21.83	23.7521		1.75105
hsa-miR-148b-4373129	25.995	24.298	26.083	26.237	26.207	22.722	22.622	23.543	22.252	22.499	24.744	24.271	22.652	22.775	24.0643		1.54967
hsa-miR-149-4395366	24.547	23.537	25.427	23.334	24.401	21.856	22.366	23.894	22.914	22.577	23.006	23.013	22.308	22.111	23.2351		1.03174
hsa-miR-150-4373127	20.246	18.97	19.217	18.193	18.581	18.407	17.89	18.09	17.733	17.121	18.862	18.742	17.345	18.239	18.4026		0.802973
hsa-miR-152-4395170	23.99	21.327	23.473	22.317	22.977	21.002	20.64	21.541	21.219	20.88	22.41	22.95	21.438	21.361	21.9661		1.05017
hsa-miR-153-4373305	40	40	40	40	40	40	40	40	40	40	40	40	40	40	40		0
hsa-miR-154-4373270	40	40	40	40	40	40	40	40	40	40	40	40	40	40	40		0
hsa-miR-15a-4373123	27.792	24.501	23.906	23.617	23.877	23.104	23.666	24.637	24.889	23.391	26.885	25.663	24.712	23.547	24.5848		1.36707
hsa-miR-15b-4373122	27.214	24.068	21.882	22.312	23.199	22.381	23	22.151	21.052	20.656	25.452	24.057	21.929	22.087	22.96		1.75723
hsa-miR-16-4373121	18.864	17.023	16.735	16.596	17.028	15.992	16.301	16.488	14.807	14.627	18.023	17.76	16.313	15.464	16.5729		1.17075
hsa-miR-17-4395419	20.545	19.693	18.666	18.139	19.165	18.529	18.643	18.812	17.876	17.648	20.102	19.836	18.841	18.286	18.9129		0.857794
hsa-miR-181a-4373117	24.582	22.81	25.066	24.065	25.018	22.737	22.254	22.388	22.886	21.984	23.173	23.024	21.581	21.47	23.0741		1.18864
hsa-miR-181c-4373115	25.492	23.927	28.788	27.506	28.83	23.381	23.084	23.4	23.675	23.126	24.14	23.89	22.837	22.784	24.6329		2.15701
hsa-miR-182-4395445	33.371	32.401	29.948	28.971	30.002	29.958	31.648	32.85	24.05	28.808	33.157	33.552	32.243	30.959	30.8513		2.54561
hsa-miR-183-4395380	33.892	32.502	30.429	28.418	28.959	27.155	29.026	27.96	24.889	25.914	33.217	29.778	28.925	27.155	29.1585		2.6448
hsa-miR-184-4373113	30.085	29.58	27.561	27.697	25.085	27.829	26.285	28.665	25.189	26.982	29.867	29.662	28.476	24.023	27.6419		1.93095
hsa-miR-185-4395382	29.006	25.02	23.752	23.239	25.151	23.417	24.125	23.739	22.215	22.54	25.227	26.811	24.505	24.801	24.5391		1.75503
hsa-miR-186-4395396	21.514	20.124	21.07	19.814	20.513	19.388	19.321	19.882	19.382	18.188	20.909	20.641	18.996	19.034	19.9126		0.933823
hsa-miR-187-4373307	40	40	35.507	34.013	33.274	25.556	27.911	24.368	30.305	15.476	40	24.779	15.627	15.899	28.7654		8.9243
hsa-miR-188-3p-4395217	40	40	40	40	40	40	40	40	40	40	40	40	40	40	40		0
hsa-miR-18a-4395533	27.941	25.248	25.865	26.591	28.56	23.323	23.941	23.855	23.034	25.425	26.723	25.31	27.181	26.927	25.7089		1.7199
hsa-miR-18b-4395328	36.809	28.413	27.287	27.338	28.487	24.852	26.553	25.873	30.494	25.757	29.997	27.561	27.234	26.576	28.0879		2.95373
hsa-miR-190-4373110	27.327	23.863	28.874	28.524	29.445	23.485	24.23	24.569	23.821	23.98	25.945	24.683	23.547	25.844	25.5812		2.12103
hsa-miR-191-4395410	20.754	19.371	19.132	18.282	18.224	18.278	18.145	18.938	17.831	17.786	19.395	19.642	18.639	18.369	18.7704		0.822969
hsa-miR-192-4373108	24.955	23.649	23.637	23.628	24.496	22.506	22.551	23.068	21.673	21.053	23.448	23.687	21.815	21.812	22.9984		1.13584
hsa-miR-193a-3p-4395361	28.381	27.018	34.258	32.898	31.572	25.444	25.368	25.529	25.606	28.705	28.082	26.8	28.063	28.939	28.3331		2.82292
hsa-miR-193a-5p-4395392	26.053	23.913	26.213	25.269	24.8	23.493	23.528	24.134	24.155	23.9	23.678	24.872	23.941	23.453	24.3859		0.919208
hsa-miR-193b-4395478	18.012	16.581	16.797	15.671	15.976	16.714	16.494	16.611	16.986	15.394	17.53	17.358	16.241	16.335	16.6214		0.709564
hsa-miR-194-4373106	32.875	29.969	24.529	23.834	25.639	26.773	27.909	28.021	25.968	23.853	30.214	29.484	24.039	24.128	26.9454		2.87797
hsa-miR-195-4373105	20.879	18.515	21.558	20.973	20.971	17.186	17.38	18.256	16.985	16.309	19.106	19.173	17.091	16.832	18.6581		1.81037
hsa-miR-196b-4395326	23.976	22.57	24.314	22.518	22.389	21.715	21.555	22.995	21.735	21.725	23.532	23.182	22.17	21.401	22.5555		0.929457
hsa-miR-197-4373102	24.702	24.154	24.845	22.991	21.863	22.88	22.776	23.761	23.208	21.965	24.761	23.669	22.783	22.557	23.3511		0.990341
hsa-miR-198-4395384	40	40	40	40	40	40	40	40	40	40	40	40	40	40	40		0
hsa-miR-199a-3p-4395415	24.376	20.94	22.058	20.125	20.093	18.862	19.195	20.074	19.956	19.844	20.863	21.158	19.96	19.211	20.4796		1.40758
hsa-miR-199a-5p-4373272	30.17	25.655	29.145	27.43	26.887	23.75	24.015	25.149	24.914	19.737	25.799	25.987	20.342	20.208	24.942		3.16583
hsa-miR-199b-5p-4373100	28.599	23.59	29.634	26.648	26.311	22.692	22.208	23.487	23.717	23.506	24.772	24.345	23.142	23.578	24.7306		2.23742
hsa-miR-19a-4373099	21.195	19.993	22.214	22.338	22.544	18.806	19.064	19.069	18.381	17.398	20.855	20.257	18.826	18.662	19.9716		1.63572
hsa-miR-19b-4373098	19.124	17.673	17.114	17.016	17.171	16.661	16.875	16.903	16.394	15.26	18.445	18.184	16.401	16.217	17.1027		0.994433
hsa-miR-200a-4378069	40	24.914	27.76	27.92	24.935	23.227	22.457	20.631	24.709	23.884	26.443	22.675	23.095	24.578	25.5163		4.63056
hsa-miR-200b-4395362	40	28.026	27.647	27.398	25.273	25.111	24.28	24.591	26.17	24.614	30.909	27.848	24.442	22.799	27.0791		4.26856
hsa-miR-200c-4395411	28.5	25.376	25.231	25.372	23.533	24.584	23.893	24.747	24.597	24.218	26.128	25.972	25.544	23.009	25.0503		1.34203
hsa-miR-202-4395474	27.761	25.981	30.454	28.46	31.939	25.824	24.91	24.8	26.012	25.043	25.355	25.63	23.676	25.416	26.5186		2.32655
hsa-miR-203-4373095	29.691	27.802	30.325	29.071	29.246	24.606	24.496	24.584	25.999	23.03	29.418	26.751	26.091	25.896	26.929		2.33301
hsa-miR-204-4373094	25.096	25.234	26.446	26.819	24.768	23.143	22.263	23.367	22.425	22.177	24.296	24.476	22.962	21.886	23.9541		1.594
hsa-miR-205-4373093	34.555	30.956	37.826	35.514	35.133	27.42	28.92	27.811	29.432	27.321	32.41	28.992	28.505	31.44	31.1596		3.4203
hsa-miR-208-4373091	28.838	26.45	29.317	26.824	29.683	25.281	24.819	25.361	25.221	24.242	26.498	26.938	25.033	25.841	26.4533		1.72608
hsa-miR-208b-4395401	28.043	26.925	28.968	28.237	28.397	25.377	26.008	26.472	25.71	26.722	26.864	27.912	27.432	33.407	27.6053		1.98153
hsa-miR-20a-4373286	20.969	19.2	18.98	18.696	19.443	18.563	19.108	19.019	18.435	17.679	20.333	20.075	18.602	18.697	19.1285		0.851462
hsa-miR-20b-4373263	23.648	22.429	22.027	21.492	22.309	20.947	21.435	21.836	20.242	20.081	23.015	22.585	20.985	20.763	21.6996		1.04335
hsa-miR-210-4373089	23.636	21.653	22.837	21.506	23.041	20.411	20.224	20.765	20.074	20.304	21.553	21.055	20.331	20.448	21.2741		1.16111
hsa-miR-211-4373088	28.338	26.41	28.834	27.991	27.239	23.379	23.788	24.602	25.57	24.098	25.899	25.668	24.788	24.203	25.7719		1.77103
hsa-miR-212-4373087	28.519	27.564	26.91	25.448	25.453	25.589	24.877	25.84	25.947	23.478	26.43	26.489	22.221	22.884	25.5464		1.74479
hsa-miR-21-4373090	22.921	19.805	22.755	22.276	22.358	18.332	18.016	18.315	18.989	18.707	20.361	19.343	18.57	17.244	19.8566		1.94277
hsa-miR-214-4395417	24.014	20.999	23.474	21.234	21.877	19.054	19.03	19.892	19.574	19.467	20.202	21.001	19.72	18.32	20.5613		1.66574
hsa-miR-215-4373084	24.488	22.994	22.728	21.945	22.774	22.065	22.133	22.45	21.58	21.437	40	23.414	21.635	22.24	23.7059		4.75941
hsa-miR-216a-4395331	40	40	40	40	40	40	40	40	40	40	40	40	40	40	40		0
hsa-miR-216b-4395437	40	40	40	40	40	40	40	40	40	40	40	40	40	40	40		0
hsa-miR-217-4395448	40	40	40	40	40	40	40	40	40	40	40	40	40	40	40		0
hsa-miR-218-4373081	24.849	22.414	24.983	24.411	24.603	21.956	21.857	22.354	22.323	21.22	22.937	23.394	22.056	22.352	22.9792		1.24529
hsa-miR-219-1-3p-4395206	40	40	40	40	40	40	40	40	40	40	40	40	40	40	40		0
hsa-miR-219-2-3p-4395501	40	40	40	40	40	40	40	40	40	40	40	40	40	40	40		0
hsa-miR-219-5p-4373080	40	40	40	40	40	40	40	40	40	40	40	40	40	40	40		0
hsa-miR-220-4373078	40	40	19.764	18.582	19.056	40	40	40	40	17.093	32.508	40	17.7	17.291	30.1424		10.8851
hsa-miR-220b-4395317	32.675	31.249	37.753	36.837	33.084	35.179	37.384	36.393	31.874	32.301	31.985	35.068	31.422	33.198	34.0287		2.33286
hsa-miR-220c-4395322	40	40	40	40	40	40	40	40	40	40	40	40	40	40	40		0
hsa-miR-221-4373077	29.228	24.722	26.495	26.1	25.876	21.16	21.378	23.11	22.204	22.125	22.339	22.803	21.879	22.85	23.7335		2.37778
hsa-miR-222-4395387	21.823	19.276	20.732	19.644	19.424	18.169	17.923	18.889	18.592	18.049	19.264	19.609	18.072	17.993	19.1042		1.13467
hsa-miR-223-4395406	21.84	15.419	16.432	16.789	16.953	15.67	15.02	15.479	15.114	14.871	17.509	17.124	15.668	15.826	16.4081		1.77395
hsa-miR-22-4373079	22.667	19.615	21.55	20.266	21.306	19.822	19.683	19.552	20.212	18.667	21.049	21.621	19.719	20.925	20.4753		1.07756
hsa-miR-224-4395210	28.597	24.318	29.982	29.064	27.523	22.827	24.504	25.166	25.912	25.676	25.856	27.425	24.889	25.014	26.1966		2.0375
hsa-miR-23a-4373074	25.6	22.023	23.458	22.11	23.934	21.714	21.391	22.451	22.154	20.734	23.201	23.402	21.13	21.643	22.4961		1.29995
hsa-miR-23b-4373073	27.297	23.915	25.708	24.298	25.36	23.365	23.352	23.981	23.789	24.085	25.519	25.006	24.292	26.228	24.7282		1.16199
hsa-miR-24-4373072	16.314	14.493	16.575	14.951	15.81	13.79	13.65	14.479	13.878	13.274	14.943	15.212	13.997	13.999	14.6689		1.0168
hsa-miR-25-4373071	25.994	24.103	23.974	23.76	24.622	23.389	23.404	23.39	22.834	22.644	25.333	24.817	23.278	23.489	23.9308		0.956373
hsa-miR-26a-4395166	17.694	15.65	18.3	17.367	17.632	15.672	15.53	15.966	15.875	14.959	17.07	16.927	15.626	16.142	16.4579		1.01801
hsa-miR-26b-4395167	19.141	16.648	21.351	20.869	20.816	16.143	16.295	17.037	16.604	15.997	18.158	17.992	16.626	17.089	17.9119		1.88919
hsa-miR-27a-4373287	22.697	20.082	24.027	22.258	23.986	19.386	19.201	20.064	19.706	19.178	20.95	20.997	19.823	19.92	20.8768		1.697
hsa-miR-27b-4373068	22.591	19.977	23.715	22.673	23.594	20.082	19.916	20.294	20.462	19.726	21.338	21.275	20.008	21.812	21.2474		1.41101
hsa-miR-28-3p-4395557	28.009	26.073	22.059	21.069	21.304	25.439	25.695	26.476	26.063	22.636	26.533	26.662	23.298	23.487	24.6288		2.25167
hsa-miR-28-5p-4373067	25.204	23.059	24.989	24.119	24.274	22.683	22.701	23.329	23.203	22.278	24.054	23.962	22.878	23.378	23.5794		0.879162
hsa-miR-296-3p-4395212	40	40	40	40	40	40	40	40	40	40	40	40	40	40	40		0
hsa-miR-296-5p-4373066	24.255	22.99	24.06	24.476	24.138	21.294	21.75	22.685	22.644	22.278	23.232	22.666	22.124	22.209	22.9144		0.994147
hsa-miR-298-4395301	40	40	40	40	40	40	40	40	40	40	40	40	40	40	40		0
hsa-miR-299-3p-4373189	40	40	40	40	40	40	40	40	40	40	40	40	40	40	40		0
hsa-miR-299-5p-4373188	40	39.104	32.674	30.58	29.42	28.331	27.281	34.211	32.136	30.316	33.287	35.128	32.09	31.365	32.5659		3.66307
hsa-miR-29a-4395223	19.511	16.925	18.612	17.39	18.134	17.626	17.54	18.13	15.297	15.206	19.13	19.265	17.406	18.251	17.7445		1.30276
hsa-miR-29b-4373288	27.226	21.958	26.459	25.017	26.027	24.308	24.214	25.045	24.844	23.483	26.232	24.644	24.385	25.974	24.9869		1.35266
hsa-miR-29c-4395171	19.842	16.909	18.881	18.046	18.759	17.872	17.889	18.427	18.305	15.678	19.641	19.146	16.398	16.864	18.0469		1.22366
hsa-miR-301a-4373064	28.697	25.899	25.189	25.871	26.005	24.768	24.558	25.367	24.832	17.08	26.445	25.711	17.214	16.307	23.8531		3.92023
hsa-miR-301b-4395503	29.369	26.93	35.44	29.713	29.121	25.387	24.987	26.212	25.77	25.408	27.484	26.749	25.791	25.668	27.4306		2.7869
hsa-miR-302a-4378070	29.792	30.379	20.999	20.467	23.455	29.392	30.285	29.78	16.251	18.798	30.809	29.726	18.482	19.389	24.8574		5.58626
hsa-miR-302b-4378071	33.822	28.61	31.19	35.361	30.91	28.123	28.916	28.867	28.923	29.204	30.675	28.423	29.552	29.708	30.1631		2.11507
hsa-miR-302c-4378072	31.658	30.506	15.742	15.326	16.864	27.815	28.611	27.051	22.023	15.016	29.095	28.496	15.164	15.902	22.8049		6.76475
hsa-miR-30b-4373290	18.764	17.387	17.909	17.18	17.138	16.85	16.991	17.367	17.352	16.085	17.923	17.86	16.809	17.922	17.3955		0.653146
hsa-miR-30c-4373060	16.306	14.877	16.692	16.034	16.091	14.534	14.688	14.836	14.963	13.821	15.774	15.512	14.613	15.696	15.3169		0.816421
hsa-miR-31-4395390	34.491	28.338	27.805	26.578	28.33	24.402	24.172	25.21	25.883	21.178	27.064	26.602	22.535	24.33	26.2084		3.18712
hsa-miR-320-4395388	21.261	20.272	20.453	18.953	19.911	19.28	19.337	19.537	18.965	18.404	19.994	20.207	18.82	17.895	19.5206		0.89501
hsa-miR-323-3p-4395338	32.901	31.249	28.907	27.848	27.851	29.463	29.548	30.761	30.634	31.184	30.311	30.11	30.438	31.124	30.1664		1.37203
hsa-miR-32-4395220	27.11	26.066	26.24	26.156	26.452	25.231	25.526	25.3	25.565	24.51	28.179	26.123	27.497	29.194	26.3678		1.25729
hsa-miR-324-3p-4395272	25.347	23.414	24.907	24.327	24.824	22.916	22.504	22.996	22.644	27.204	23.957	23.8	27.936	27.171	24.5676		1.7839
hsa-miR-324-5p-4373052	26.747	24.296	26.87	26.529	27.163	23.298	23.131	23.992	23.856	23.773	24.839	24.607	23.583	23.263	24.7105		1.47579
hsa-miR-325-4373051	40	40	40	40	40	40	40	40	40	40	40	40	40	40	40		0
hsa-miR-326-4373050	40	29.305	30.333	31.541	31.495	29.969	29.698	29.247	29.049	28.703	31.034	29.612	28.406	30.336	30.6234		2.86734
hsa-miR-328-4373049	21.251	19.875	22.853	22.063	22.546	19.685	18.929	19.415	19.379	18.967	19.95	19.944	19.03	19.421	20.2363		1.35872
hsa-miR-329-4373191	33.897	31.099	31.263	32.215	33.012	27.857	27.291	28.728	29.367	29.592	30.268	29.78	28.829	29.154	30.168		1.91946
hsa-miR-330-3p-4373047	29.858	28.27	31.03	29.733	30.938	26.479	26.98	27.324	28.562	30.082	28.433	28.117	30.106	28.791	28.9074		1.42878
hsa-miR-330-5p-4395341	40	40	40	40	40	40	40	40	40	40	40	40	40	40	40		0
hsa-miR-331-3p-4373046	20.655	18.81	19.651	18.858	19.205	18.775	18.348	18.896	19.041	16.971	19.656	19.699	18.034	18.517	18.9369		0.872474
hsa-miR-331-5p-4395344	28.203	25.345	26.506	26.109	26.006	24.018	24.341	24.71	23.344	24.12	25.829	25.388	24.778	24.208	25.2075		1.26489
hsa-miR-335-4373045	26.534	23.77	27.513	26.007	26.074	22.708	22.528	23.567	23.267	23.366	24.231	23.703	21.854	22.829	24.1394		1.70866
hsa-miR-337-5p-4395267	29.569	25.411	27.243	24.778	25.982	22.426	22.151	23.114	25.508	25.203	25.159	24.152	24.58	22.166	24.8173		2.04136
hsa-miR-338-3p-4395363	35.468	31.853	30.878	30.55	33.552	27.292	28.587	32.139	26.874	28.606	33.083	28.472	28.16	29.503	30.3584		2.57678
hsa-miR-339-3p-4395295	26.245	24.342	26.292	24.714	25.226	23.83	23.458	24.504	23.231	23.596	24.958	25.053	24.594	23.117	24.5114		1.00963
hsa-miR-339-5p-4395368	28.32	25.233	28.126	27.005	27.608	24.692	24.194	25.363	24.283	18.364	26.379	26.037	18.314	18.649	24.4691		3.52099
hsa-miR-33b-4395196	40	40	40	40	40	40	40	40	40	40	40	40	40	40	40		0
hsa-miR-340-4395369	23.389	21.106	24.929	24.391	24.387	21.329	21.045	21.576	20.998	20.425	22.17	22.522	21.118	22.55	22.2811		1.46825
hsa-miR-342-3p-4395371	21.809	20.073	21.02	19.006	19.105	18.005	18.734	18.741	18.551	18.258	19.819	19.594	18.542	18.757	19.2867		1.0797
hsa-miR-342-5p-4395258	36.956	32.54	28.959	27.361	27.854	28.143	27.524	26.706	28.107	29.92	31.891	30.331	31.83	29.391	29.8224		2.75225
hsa-miR-345-4395297	22.874	21.899	24.581	22.299	22.923	21.623	21.62	22.301	21.74	20.418	22.163	22.563	21.459	21.2	22.1188		0.976773
hsa-miR-346-4373038	27.759	26.504	28.493	28.051	29.8	26.094	25.523	24.314	27.609	12.776	26.31	25.906	13.04	14.029	24.0149		5.98043
hsa-miR-34a-4395168	26.078	23.424	25.395	25.147	25.217	21.336	21.365	23.173	22.102	14.732	23.129	24.054	14.337	15.256	21.7675		4.06136
hsa-miR-34c-5p-4373036	35.287	30.758	40	30.336	30.482	25.251	25.532	26.953	26.705	26.734	29.105	27.721	27.4	24.374	29.0456		4.24128
hsa-miR-361-5p-4373035	27.415	25.099	27.236	25.934	26.884	24.229	24.383	24.938	25.334	24.386	25.837	25.603	24.536	24.826	25.4743		1.07028
hsa-miR-362-3p-4395228	28.706	26.246	30.427	27.99	28.883	25.001	25.885	24.627	26.536	26.104	27.362	26.714	25.491	26.818	26.9136		1.61855
hsa-miR-362-5p-4378092	23.39	22.11	25.96	23.325	25.203	20.889	21.196	21.435	21.667	21.229	22.102	21.229	20.758	21.106	22.2571		1.63065
hsa-miR-363-4378090	28.873	27.942	28.062	28.038	30.825	26.028	27.013	25.649	25.171	25.195	27.743	26.428	25.771	26.972	27.1221		1.58809
hsa-miR-365-4373194	18.773	16.852	19.595	18.548	18.266	17.346	16.82	17.155	17.591	15.785	18.254	17.726	16.179	17.791	17.6201		1.03465
hsa-miR-367-4373034	32.008	31.262	31.308	32.634	33.169	31.138	31.076	31.894	30.978	34.907	35.498	30.737	35.926	36.638	32.7981		2.07057
hsa-miR-369-3p-4373032	33.189	30.771	34.431	40	31.845	28.489	27.771	28.96	30.567	30.883	30.304	30.769	29.836	31.558	31.3838		3.03272
hsa-miR-369-5p-4373195	40	40	29.783	29.486	28.985	28.738	29.392	32.761	30.56	38.053	31.81	32.175	31.256	38.158	32.9398		4.21751
hsa-miR-370-4395386	28.331	25.451	26.488	25.192	26.001	23.204	22.096	23.883	23.779	23.935	24.059	24.472	23.546	23.072	24.5364		1.61887
hsa-miR-371-3p-4395235	40	40	40	40	40	40	40	40	40	40	40	40	40	40	40		0
hsa-miR-372-4373029	31.98	29.401	30.753	32.679	29.475	26.786	26.459	28.253	27.597	28.896	29.758	29.391	27.166	28.172	29.0547		1.85027
hsa-miR-373-4378073	30.859	29.513	40	40	30.894	29.302	27.349	27.346	29.643	29.727	29.225	28.649	27.937	30.02	30.7474		4.07049
hsa-miR-374a-4373028	22.126	19.428	21.061	20.271	20.623	18.829	18.626	19.808	18.702	18.271	20.503	20.58	18.69	19.436	19.7824		1.122
hsa-miR-374b-4381045	26.618	23.669	20.369	19.799	19.958	23.365	23.151	24.604	23.108	22.498	24.679	25.669	22.95	22.711	23.082		2.01698
hsa-miR-375-4373027	31.677	31.524	31.317	32.667	30.596	29.437	28.998	29.732	27.796	30.024	32.481	31.732	29.805	29.61	30.5283		1.41494
hsa-miR-376a-4373026	22.901	20.768	26.466	25.332	25.254	18.443	17.452	19.506	19.391	17.632	20.29	20.258	17.152	18.411	20.6611		3.12134
hsa-miR-376b-4373196	40	40	40	40	40	40	40	40	40	40	40	40	40	40	40		0
hsa-miR-376c-4395233	23.746	20.788	26.143	24.419	24.874	18.286	17.2	20.74	19.437	18.96	20.66	21.108	19.709	19.98	21.1464		2.65657
hsa-miR-377-4373025	30.755	40	31.983	28.622	28.637	25.348	26.83	26.432	31.735	28.144	40	27.015	26.19	28.011	29.9787		4.6946
hsa-miR-379-4373349	34.749	26.133	28.584	26.247	27.201	21.41	20.627	23.67	23.754	22.464	24.286	23.995	22.946	23.047	24.9366		3.58235
hsa-miR-380-4373022	40	40	40	40	40	40	40	40	40	40	40	40	40	40	40		0
hsa-miR-381-4373020	32.557	29.323	40	40	40	26.593	25.944	29.025	29.188	29.676	28.521	29.247	29.081	28.759	31.2796		4.95353
hsa-miR-382-4373019	40	22.393	24.982	23.12	24.014	19.902	18.65	20.759	21.464	18.119	22.386	21.622	20.298	20.569	22.7341		5.32456
hsa-miR-383-4373018	40	35.909	31.376	31.655	28.546	27.665	29.503	27.676	26.477	29.796	33.403	31.143	32.428	23.862	30.6742		4.06968
hsa-miR-384-4373017	40	40	40	40	40	40	40	40	40	40	40	40	40	40	40		0
hsa-miR-409-5p-4395442	40	29.359	37.597	30.305	30.701	26.557	25.405	27.584	28.8	29.086	28.172	28.053	27.617	26.992	29.7306		4.11968
hsa-miR-410-4378093	28.554	25.45	28.078	25.664	26.284	23.038	22.024	24.179	24.07	23.58	23.203	25.172	23.463	23.59	24.7392		1.90779
hsa-miR-411-4381013	26.315	23.299	27.107	25.194	25.478	19.947	18.554	22.057	21.217	21.186	21.831	22.533	21.522	21.077	22.6655		2.49996
hsa-miR-412-4373199	35.269	30.724	31.227	31.826	40	26.722	26.744	28.461	28.02	20.618	30.405	27.821	21.034	20.213	28.506		5.53744
hsa-miR-422a-4395408	18.946	17.604	25.401	24.293	24.286	17.7	17.174	17.103	18.742	16.251	18.119	17.817	16.543	17.171	19.0821		3.12055
hsa-miR-423-5p-4395451	27.884	25.594	27.366	24.842	25.799	25.402	25.334	25.591	25.31	24.546	25.905	26.37	25.137	25.389	25.7478		0.915412
hsa-miR-424-4373201	29.793	26.444	35.067	29.526	27.629	25.79	25.761	26.033	26.509	26.759	28.327	24.941	26.292	25.346	27.4441		2.64099
hsa-miR-425-4380926	22.628	21.21	21.776	21.797	22.413	20.259	20.035	19.46	17.049	16.939	21.946	20.422	17.677	18.185	20.1283		1.98919
hsa-miR-429-4373203	32.785	40	30.703	40	31.36	28.933	26.502	28.559	28.051	28.845	40	29.763	28.767	28.092	31.5971		4.80535
hsa-miR-431-4395173	40	35.839	28.223	25.873	27.253	28.893	28.177	32.419	35.274	40	35.103	40	40	30.273	33.3805		5.30726
hsa-miR-433-4373205	30.753	25.896	25.776	21.734	22.987	25.58	23.325	28.012	24.702	27.489	25.379	27.268	26.649	25.491	25.7886		2.2746
hsa-miR-448-4373206	40	40	40	40	40	40	40	40	40	40	40	40	40	40	40		0
hsa-miR-449a-4373207	34.491	32.867	33.225	33.634	30.088	30.603	29.857	32.417	31.596	35.905	38.338	34.069	36.336	29.35	33.0554		2.65435
hsa-miR-449b-4381011	28.805	27.616	30.229	30.053	28.926	25.715	25.644	26.952	26.596	25.669	28.526	27.517	26.297	24.801	27.3819		1.7188
hsa-miR-450a-4395414	40	28.845	31.379	40	29.213	29.939	29.664	36.4	30.572	37.738	40	32.531	33.036	31.233	33.6107		4.29452
hsa-miR-450b-3p-4395319	40	40	40	40	40	40	40	40	40	40	40	40	40	40	40		0
hsa-miR-450b-5p-4395318	40	40	40	40	40	40	40	40	40	40	40	40	40	40	40		0
hsa-miR-451-4373360	22.896	21.953	20.214	20.894	22.006	19.162	23.388	19.176	17.424	17.597	22.928	21.827	19.389	20.276	20.6521		1.93642
hsa-miR-452-4395440	29.206	25.437	28.612	27.701	26.579	24.308	25.254	26.346	25.42	25.366	26.988	26.95	25.583	25.171	26.3515		1.41242
hsa-miR-453-4395429	40	40	40	40	40	40	40	40	40	40	40	40	40	40	40		0
hsa-miR-454-4395434	24.823	22.557	20.962	20.091	20.659	21.705	21.511	21.74	20.395	15.479	23.15	22.84	16.126	17.174	20.658		2.70187
hsa-miR-455-3p-4395355	28.172	25.099	27.958	26.959	27.047	24.806	24.924	25.621	26.198	25.288	27.329	25.564	25.365	25.382	26.1223		1.14973
hsa-miR-455-5p-4378098	25.599	23.766	26.292	25.37	25.551	23.62	23.603	24.216	24.963	23.213	25.288	24.106	23.81	24.194	24.5422		0.947494
hsa-miR-483-5p-4395449	24.247	22.915	24.747	22.922	22.407	22.55	22.152	22.368	22.185	21.31	23.264	22.395	21.181	21.967	22.615		0.98253
hsa-miR-484-4381032	23.27	22.339	21.915	20.188	20.272	20.93	21.156	21.302	21.139	20.423	22.78	21.508	21.35	20.29	21.3473		0.953118
hsa-miR-485-3p-4378095	25.017	24.902	30.873	28.391	28.212	24.412	24.068	24.265	24.976	25.021	25.49	24.654	24.998	24.94	25.7299		1.98024
hsa-miR-485-5p-4373212	40	33.089	33.656	27.883	29.42	27.142	26.802	28.141	29.333	30.026	30.639	30.217	29.416	27.9	30.2617		3.44485
hsa-miR-486-3p-4395204	26.967	25.7	23.682	22.627	23.107	24.393	25.376	24.865	24.263	24.808	26.011	24.968	25.098	24.931	24.7711		1.13419
hsa-miR-486-5p-4378096	23.338	22.894	18.006	16.649	16.663	21.372	22.413	22.008	18.874	20.455	22.612	22.471	21.869	21.81	20.8167		2.311
hsa-miR-487a-4378097	22.823	22.094	28.093	26.298	28.088	21.582	21.347	20.978	24.668	21.276	21.577	21.862	24.045	21.426	23.2969		2.53887
hsa-miR-487b-4378102	28.231	24.842	26.943	25.72	24.815	21.451	21.127	23.66	23.554	23.175	23.888	23.175	22.731	22.673	23.9989		1.97495
hsa-miR-488-4395468	29.368	30.628	40	30.516	40	27.172	26.685	26.738	28.009	21.983	30.163	26.799	21.707	22.29	28.7184		5.64611
hsa-miR-489-4395469	24.749	22.736	23.291	22.024	21.18	21.897	20.692	22.524	21.59	21.287	22.909	22.522	21.439	21.603	22.1745		1.04718
hsa-miR-490-3p-4373215	26.856	26.083	29.144	26.713	30.566	24.326	24.774	23.677	24.743	21.423	25.956	24.132	21.366	22.36	25.1514		2.66522
hsa-miR-491-3p-4395471	32.873	40	31.505	32.602	30.389	31.82	29.591	30.747	29.644	30.315	40	40	32.592	40	33.7199		4.24898
hsa-miR-491-5p-4381053	24.176	22.946	24.537	23.293	23.868	21.94	21.843	22.626	20.874	20.035	22.948	23.608	20.836	20.867	22.4569		1.41358
hsa-miR-492-4373217	40	40	29.423	28.518	28.855	30.355	34.038	31.249	40	40	40	32.226	40	32.238	34.7787		4.89969
hsa-miR-493-4395475	34.483	30.381	32.677	30.597	30.908	25.944	25.259	30.515	28.43	31.039	28.548	29.523	29.206	29.2	29.765		2.38844
hsa-miR-494-4395476	21.147	20	21.704	21.763	22.761	20.046	18.919	20.012	20.196	20.257	20.5	20.613	19.563	20.248	20.5521		0.993714
hsa-miR-495-4381078	28.808	24.146	26.99	25.675	25.686	21.093	20.196	23.825	24.511	22.313	23.593	23.858	22.365	22.42	23.9628		2.30587
hsa-miR-496-4386771	40	40	40	40	40	40	40	40	40	40	40	40	40	40	40		0
hsa-miR-499-3p-4395538	40	40	20.301	19.076	19.89	34.576	34.142	19.82	33.469	15.775	40	37.12	17.019	16.548	27.6954		9.9905
hsa-miR-499-5p-4381047	25.812	25.091	23.146	21.583	22.095	22.065	24.272	24.558	22.546	20.834	25.173	25.693	23.665	40	24.7524		4.66881
hsa-miR-500-4395539	25.637	23.598	26.303	24.349	26.522	22.275	21.783	22.47	22.798	22.934	24.656	22.238	22.485	22.466	23.6081		1.60465
hsa-miR-501-3p-4395546	29.915	26.418	30.043	27.574	28.48	26.25	25.933	26.428	26.451	26.118	27.053	25.671	25.734	27.058	27.0804		1.44136
hsa-miR-501-5p-4373226	26.557	24.076	26.058	23.709	25.937	22.167	22.05	22.99	23.106	22.689	24.534	21.912	22.418	21.989	23.5851		1.61956
hsa-miR-502-3p-4395194	28.985	27.115	29.401	27.354	28.618	26.969	26.506	27.451	27.685	26.434	27.56	27.544	26.691	26.935	27.5177		0.905382
hsa-miR-502-5p-4373227	26.665	25.413	29.029	26.579	28.159	23.815	23.866	24.15	24.383	23.776	25.365	24.286	23.83	24.132	25.2463		1.72885
hsa-miR-503-4373228	40	40	40	40	40	40	40	40	40	40	40	40	40	40	40		0
hsa-miR-504-4395195	27.273	25.014	29.694	29.756	28.022	24.572	24.996	25.533	26.867	24.541	26.347	25.885	24.979	25.465	26.3531		1.7606
hsa-miR-505-4395200	30.532	26.915	25.801	23.721	26.064	25.157	26.005	26.588	26.237	25.99	40	28.032	26.406	27.438	27.4919		3.91181
hsa-miR-506-4373231	40	40	40	40	40	40	40	40	40	40	40	40	40	40	40		0
hsa-miR-507-4373232	29.727	29.411	40	32.746	37.752	28.106	27.3	25.818	31.118	28.252	28.454	28.222	28.544	27.647	30.2212		4.05017
hsa-miR-508-3p-4373233	40	40	40	40	40	40	40	40	40	40	40	40	40	40	40		0
hsa-miR-508-5p-4395203	40	40	20.756	19.851	20.195	40	40	40	40	18.813	40	40	21.066	40	32.9058		9.88918
hsa-miR-509-3-5p-4395266	40	40	40	40	40	40	40	40	40	40	40	40	40	40	40		0
hsa-miR-509-5p-4395346	40	40	40	40	40	40	40	40	40	40	40	40	40	40	40		0
hsa-miR-510-4395352	40	40	40	40	40	40	40	40	40	40	40	40	40	40	40		0
hsa-miR-511-4373236	29.856	26.167	26.873	25.394	25.579	24.441	24.979	25.435	25.315	25.143	27.26	26.982	25.563	24.784	25.9836		1.39826
hsa-miR-512-3p-4381034	25.94	24.65	25.725	25.477	24.753	22.093	22.868	23.335	23.326	22.604	23.783	23.97	23.008	24.557	24.0064		1.20943
hsa-miR-512-5p-4373238	40	40	40	40	40	40	40	40	40	40	40	40	40	40	40		0
hsa-miR-513-5p-4395201	40	40	40	40	40	40	40	36.691	40	32.844	40	38.995	40	35.271	38.8429		2.26661
hsa-miR-515-3p-4395480	30.65	31.135	38.169	36.036	35.413	29.866	29.438	30.312	32.52	35.023	30.926	30.994	29.951	32.386	32.3442		2.7287
hsa-miR-515-5p-4373242	40	40	36.204	35.091	32.935	40	40	40	40	40	40	40	40	40	38.8736		2.33136
hsa-miR-516a-5p-4395527	40	40	40	40	40	40	40	40	40	40	40	40	40	40	40		0
hsa-miR-516b-4395172	40	40	40	40	40	40	40	40	40	40	40	40	40	40	40		0
hsa-miR-517a-4395513	26.058	23.826	24.927	24.85	24.218	21.463	22.384	23.451	23.997	23.016	23.617	23.624	23.005	25.284	23.8371		1.20153
hsa-miR-517b-4373244	29.022	26.664	23.593	21.659	23.348	23.15	23.593	25.093	30.529	17.918	25.896	25.024	17.586	19.516	23.7565		3.77389
hsa-miR-517c-4373264	27.045	25.444	27.509	27.444	26.484	22.281	23.185	24.273	24.978	23.437	24.783	24.526	23.156	24.837	24.9559		1.66826
hsa-miR-518a-3p-4395508	31.252	31.399	33.444	33.142	33.288	27.086	27.888	28.087	29.627	28.091	29.276	29.024	28.08	29.841	29.9661		2.17744
hsa-miR-518a-5p-4395507	40	40	40	40	40	40	40	40	40	40	40	40	40	40	40		0
hsa-miR-518b-4373246	29.37	28.298	29.538	29.619	28.933	24.709	26.014	26.679	27.462	25.858	28.024	27.154	26.577	27.607	27.5601		1.50403
hsa-miR-518c-4395512	40	40	40	40	40	40	40	40	40	40	40	40	40	40	40		0
hsa-miR-518d-3p-4373248	24.825	24.869	28.667	26.813	27.168	24.514	24.646	24.407	24.429	23.994	25.527	24.505	24.225	24.557	25.2247		1.36285
hsa-miR-518d-5p-4395500	40	31.594	27.628	26.678	27.483	26.457	27.416	29.681	31.178	29.226	30.751	30.457	28.45	30.472	29.8194		3.39454
hsa-miR-518e-4395506	29.311	28.157	29.811	28.967	27.425	25.464	25.582	26.158	28.046	25.384	28.152	27.092	25.412	26.872	27.2738		1.52516
hsa-miR-518f-4395499	29.06	27.684	20.366	19.857	21.176	17.81	18.308	14.58	27.632	22.15	27.623	18.512	20.394	22.067	21.9442		4.42373
hsa-miR-519a-4395526	31.307	28.902	29.621	28.207	27.85	24.781	26.516	27.586	27.215	33.987	28.435	27.376	31.459	25.594	28.4883		2.45941
hsa-miR-519c-3p-4373251	30.377	27.743	20.235	18.703	19.293	23.845	23.789	25.713	27.196	26.096	27.378	25.189	24.421	27.218	24.7997		3.40904
hsa-miR-519d-4395514	29.725	28.005	29.068	29.24	27.979	27.834	28.329	30.028	28.288	26.522	27.921	30.489	26.749	27.94	28.4369		1.15251
hsa-miR-519e-4395481	32.777	28.434	31.42	27.62	28.833	25.514	26.656	27.383	26.295	27.726	29.1	26.777	25.845	26.56	27.9243		2.07985
hsa-miR-520a-3p-4373268	32.368	29.597	32.166	30.719	31.224	23.301	24.078	23.333	27.614	25.141	30.48	24.819	25.157	26.636	27.6166		3.37973
hsa-miR-520a-5p-4378085	40	40	40	40	40	40	40	40	40	40	40	40	40	40	40		0
hsa-miR-520b-4373252	27.394	26.316	24.74	23.886	24.048	24.699	24.318	25.065	26.206	13.26	26.212	25.727	12.751	13.067	22.6921		5.33047
hsa-miR-520d-5p-4395504	40	40	40	40	40	40	40	40	40	40	40	40	40	40	40		0
hsa-miR-520e-4373255	30.418	29.003	22.541	21.782	28.102	29.425	29.289	28.532	15.545	27.796	30.531	29.573	26.382	27.93	26.9178		4.20236
hsa-miR-520f-4373256	40	33.245	27.338	26.386	28.43	31.338	31.549	33.093	34.236	21.914	33.59	32.374	33.23	21.449	30.5837		5.01944
hsa-miR-520g-4373257	35.473	31.492	28.896	28.412	28.114	25.756	27.798	28.715	33.028	26.793	30.003	28.905	26.8	27.965	29.1536		2.61641
hsa-miR-521-4373259	40	40	40	40	40	40	40	40	40	40	40	40	40	40	40		0
hsa-miR-522-4395524	32.761	29.508	35.843	31.288	30.427	24.73	26.477	27.299	26.456	12.715	28.117	27.881	12.918	12.477	25.6355		7.5593
hsa-miR-523-4395497	30.638	31.479	34.122	31.162	32.278	29.484	29.015	28.854	30.684	28.421	30.228	29.763	28.22	30.636	30.356		1.6063
hsa-miR-524-5p-4395174	40	40	40	40	40	40	40	40	40	40	40	40	40	40	40		0
hsa-miR-525-3p-4395496	31.432	30.066	30.132	28.679	28.601	28.236	28.89	30.837	29.57	28.948	30.89	30.294	28.629	30.796	29.7143		1.05099
hsa-miR-525-5p-4378088	40	40	40	40	40	40	40	40	40	40	40	40	40	40	40		0
hsa-miR-526b-4395493	40	31.89	40	30.469	30.28	29.038	31.467	40	40	33.84	40	33.207	30.629	31.805	34.4732		4.43324
hsa-miR-532-3p-4395466	23.094	21.688	24.696	22.847	23.876	20.851	20.234	21.371	20.967	20.771	21.678	20.851	20.378	20.491	21.6995		1.39447
hsa-miR-532-5p-4380928	29.958	26.886	23.058	20.963	22.322	25.279	25.347	26.863	25.934	25.701	26.701	26.196	25.644	25.68	25.4666		2.19379
hsa-miR-539-4378103	28.761	23.816	25.984	24.593	24.36	20.124	19.007	22.816	21.934	22.175	22.726	23.453	22.5	21.05	23.0928		2.44044
hsa-miR-541-4395312	40	40	40	40	40	40	40	40	40	40	40	40	40	40	40		0
hsa-miR-542-3p-4378101	30.73	26.926	34.63	29.886	29.202	26.611	25.911	27.265	26.494	26.182	28.371	27.716	25.73	25.871	27.9661		2.47851
hsa-miR-542-5p-4395351	40	40	40	40	40	40	40	40	40	40	40	40	40	40	40		0
hsa-miR-544-4395376	40	40	40	40	40	40	40	40	40	40	40	40	40	40	40		0
hsa-miR-545-4395378	28.536	25.153	30.953	28.244	29.26	25.32	24.446	25.775	24.788	25.982	27.08	26.564	25.393	26.888	26.7416		1.89501
hsa-miR-548a-3p-4380948	27.756	27.983	38.391	33.455	34.583	27.433	27.632	27.676	27.538	27.604	28.213	27.442	28.252	27.222	29.37		3.47305
hsa-miR-548a-5p-4395523	40	32.517	27.938	26.711	31.841	35.999	30.812	33.523	40	24.237	36.882	33.777	23.724	26.225	31.7276		5.41045
hsa-miR-548b-3p-4380951	40	40	40	40	40	40	40	40	40	40	40	40	40	40	40		0
hsa-miR-548b-5p-4395519	33.04	29.748	40	33.128	35.032	28.82	28.056	30.365	30.38	28.938	29.28	28.963	29.393	30.092	31.0882		3.23894
hsa-miR-548c-3p-4380993	27.032	27.539	33.48	40	32.996	26.793	26.707	27.157	26.98	27.197	27.337	26.79	27.386	26.9	28.8781		3.9062
hsa-miR-548c-5p-4395540	33.398	31.038	40	34.859	32.012	30.288	29.669	31	31.774	28.855	31.389	30.292	30.339	30.746	31.8328		2.79548
hsa-miR-548d-3p-4381008	29.38	29.115	36.925	40	40	28.942	28.58	29.307	29.947	28.154	30.101	28.531	28.983	28.102	31.1476		4.33692
hsa-miR-548d-5p-4395348	33.761	30.071	40	33.013	32.709	29.246	29.102	30.46	30.659	28.006	30.414	29.152	29.078	30.283	31.1396		3.0408
hsa-miR-551b-4380945	40	32.636	40	40	33.953	32.071	34.425	32.092	30.442	34.707	40	37.55	33.345	29.234	35.0325		3.79661
hsa-miR-556-3p-4395456	40	40	40	40	40	40	40	40	40	40	40	40	40	40	40		0
hsa-miR-556-5p-4395455	40	40	40	40	40	40	40	40	40	40	40	40	40	40	40		0
hsa-miR-561-4380938	29.965	29.116	40	38.798	32.563	28.603	27.916	26.936	28.503	27.326	28.368	28.607	27.362	27.897	30.14		4.16526
hsa-miR-570-4395458	31.298	30.396	29.021	29.835	30.334	29.373	29.913	32.275	29.357	27.429	40	32.49	28.349	28.85	30.6371		3.03953
hsa-miR-574-3p-4395460	22.187	21.018	29.139	26.191	29.21	20.407	19.984	20.58	20.519	19.507	21.46	21.121	20.343	19.855	22.2515		3.35198
hsa-miR-576-3p-4395462	30.146	30.13	31.681	31.115	29.826	27.615	27.698	28.666	28.114	27.257	29.472	29.382	27.389	28.556	29.0748		1.40232
hsa-miR-576-5p-4395461	40	31.47	30.861	31.222	30.966	13.486	13.756	14.101	40	32.206	40	14.946	31.734	40	28.9106		10.424
hsa-miR-579-4395509	29.328	24.35	27.066	26.732	26.008	24.36	23.87	24.596	25.13	24.455	27.547	25.999	24.932	25.462	25.7025		1.52911
hsa-miR-582-3p-4395510	40	40	40	40	32.797	30.382	29.123	28.585	31.693	30.096	32.753	31.044	30.779	33.076	33.5949		4.39783
hsa-miR-582-5p-4395175	40	40	40	40	40	40	40	40	40	40	40	40	40	40	40		0
hsa-miR-589-4395520	31.523	30.41	30.788	29.077	29.863	31.919	31.765	33.623	29.242	28.965	30.47	33.07	29.45	29.73	30.7068		1.48263
hsa-miR-590-5p-4395176	21.255	19.512	23.385	22.231	22.599	19.049	19.095	20.051	19.316	18.456	21.012	20.883	19.365	19.781	20.4279		1.5006
hsa-miR-597-4380960	26.531	26.467	29.241	29.191	29.808	25.378	24.939	25.99	26.101	26.248	26.815	26.405	25.636	26.026	26.7697		1.51756
hsa-miR-598-4395179	27.419	25.026	27.521	26.258	27.262	24.179	23.936	25.144	24.733	24.049	26.126	24.909	23.956	24.711	25.3735		1.30696
hsa-miR-615-3p-4386777	29.771	25.306	27.602	28.558	26.731	24.977	24.241	26.264	22.7	28.663	30.809	26.087	25.387	24.758	26.561		2.27333
hsa-miR-615-5p-4395464	40	40	40	40	40	40	40	40	40	40	40	40	40	40	40		0
hsa-miR-616-4395525	30.838	26.381	24.896	24.364	25.508	26.587	26.894	26.528	27.057	25.4	28.252	29.513	27.967	26.843	26.9306		1.76412
hsa-miR-618-4380996	27.797	26.584	23.216	22.217	23.869	26.491	24.949	24.776	23.89	25.607	26.574	26.467	25.403	25.78	25.2586		1.54123
hsa-miR-624-4395541	40	40	40	40	40	40	40	40	40	40	40	40	40	40	40		0
hsa-miR-625-4395542	28.392	27.011	28.994	27.737	27.248	27.864	28.531	28.684	26.563	26.782	26.767	30.496	27.74	27.487	27.8783		1.0722
hsa-miR-627-4380967	29.368	27.059	35.143	35.522	38.641	22.924	25.211	23.853	26.893	21.994	27.117	23.885	21.843	23.392	27.3461		5.42429
hsa-miR-628-5p-4395544	24.965	22.398	17.914	17.333	19.396	21.352	20.888	21.725	21.668	13.874	23.311	21.951	14.376	14.395	19.6819		3.55755
hsa-miR-629-4395547	32.167	30.004	33.574	34.365	40	31.652	34.609	34.846	30.398	29.121	30.31	36.544	31.689	30.226	32.8218		3.02882
hsa-miR-636-4395199	28.366	27.914	26.602	24.872	26.709	26.027	26.128	25.851	26.293	25.877	27.763	26.401	26.317	26.535	26.5468		0.920249
hsa-miR-642-4380995	32.16	29.318	31.347	32.081	31.938	28.88	28.134	27.974	29.339	28.73	29.138	29.819	28.186	30.23	29.8053		1.50667
hsa-miR-651-4381007	40	34.81	31.66	40	30.719	30.615	28.576	30.855	31.956	29.142	40	31.335	33.787	40	33.8182		4.3512
hsa-miR-652-4395463	26.762	23.855	26.357	25.034	26.272	22.694	23.713	23.464	23.683	23.354	24.939	24.829	24.63	25.469	24.6468		1.24951
hsa-miR-653-4395403	29.27	26.159	32.403	32.39	31.86	25.316	24.205	26.543	25.855	25.316	27.347	26.122	25.203	26.483	27.4623		2.83011
hsa-miR-654-3p-4395350	31.21	28.457	32.078	31.645	30.389	26.859	25.763	27	28.346	28.158	28.706	27.681	27.422	28.691	28.7432		1.90678
hsa-miR-654-5p-4381014	40	29.032	33.315	30.043	34.36	26.564	24.633	28.228	30.685	29.419	29.518	29.772	28.169	27.685	30.1016		3.7657
hsa-miR-655-4381015	30.31	26.483	30.553	28.029	28.627	22.697	22.232	25.573	26.513	24.356	25.956	25.972	24.665	24.25	26.1583		2.53149
hsa-miR-660-4380925	26.855	21.198	22.155	21.105	22.236	19.298	18.458	20.542	19.636	20.193	23.408	19.351	18.767	20.836	21.0027		2.19797
hsa-miR-671-3p-4395433	32.236	29.391	26.367	25.07	25.642	30.264	28.276	29.819	28.326	29.989	32.795	32.462	30.894	32.134	29.5475		2.54352
hsa-miR-672-4395438	28.318	27.459	33.739	31.012	29.943	26.511	25.4	25.025	26.616	25.767	27.568	26.3	23.366	25.617	27.3315		2.70156
hsa-miR-674-4395193	40	40	40	40	40	40	40	40	40	40	40	40	40	40	40		0
hsa-miR-708-4395452	27.698	26.048	25.403	24.369	25.27	24.909	24.506	25.761	25.495	18.694	26.259	26.26	17.931	18.869	24.1051		3.15467
hsa-miR-744-4395435	25.571	23.885	26.232	25.542	25.862	23.771	23.053	23.766	23.787	23.383	24.244	24.678	23.846	23.717	24.3812		1.01248
hsa-miR-758-4395180	32.706	28.739	32.583	32.026	32.501	26.7	25.993	27.815	25.959	27.969	29.05	27.917	20.295	20.935	27.942		3.9265
hsa-miR-871-4395465	40	40	40	40	40	40	40	40	40	40	40	40	40	40	40		0
hsa-miR-872-4395375	32.311	32.73	28.364	28.979	28.45	31.166	31.515	31.075	38.948	29.729	32.482	31.989	30.404	30.209	31.3108		2.63314
hsa-miR-873-4395467	40	40	40	40	40	40	40	40	40	40	40	40	40	40	40		0
hsa-miR-874-4395379	40	40	40	40	40	40	40	40	40	40	40	40	40	40	40		0
hsa-miR-875-3p-4395315	40	40	40	40	40	40	40	40	40	40	40	40	40	40	40		0
hsa-miR-876-3p-4395336	40	40	40	40	40	40	40	40	40	40	40	40	40	40	40		0
hsa-miR-876-5p-4395316	40	40	40	40	40	40	40	40	40	40	40	40	40	40	40		0
hsa-miR-885-3p-4395483	40	29.065	28.83	27.574	28.318	26.683	28.225	28.706	40	27.975	30.477	30.573	31.877	31.917	30.73		4.21699
hsa-miR-885-5p-4395407	19.696	18.04	18.146	17.54	17.378	19.037	17.577	17.732	20.594	16.603	19.43	18.333	17.937	19.022	18.3618		1.06973
hsa-miR-886-3p-4395305	28.343	26.151	24.517	23.886	23.843	23.081	24.705	25.312	24.832	22.859	24.036	26.625	24.853	22.51	24.6824		1.57313
hsa-miR-886-5p-4395304	28.121	24.907	25.147	24.358	22.802	22.608	23.571	24.02	23.521	23.743	23.288	24.811	25.041	23.02	24.2113		1.40564
hsa-miR-887-4395485	40	34.65	38.284	35.116	30.945	30.181	30.904	29.383	30.389	30.871	40	30.759	34.425	31.446	33.3824		3.7369
hsa-miR-888-4395323	26.581	24.591	20.387	19.911	23.142	24.335	23.616	22.851	24.818	18.785	24.286	24.676	19.727	20.151	22.7041		2.43478
hsa-miR-889-4395313	40	26.537	28.564	28.462	28.228	23.202	23.159	25.1	25.91	25.476	26.657	25.102	24.108	25.139	26.8317		4.17645
hsa-miR-890-4395320	40	40	40	40	40	40	40	40	40	40	40	40	40	40	40		0
hsa-miR-891a-4395302	33.244	30.82	32.769	32.162	31.975	26.9	25.97	30.536	29.355	30.899	30.77	30.855	34.929	31.398	30.8987		2.33809
hsa-miR-891b-4395321	40	40	40	40	40	40	40	40	40	40	40	40	40	40	40		0
hsa-miR-892a-4395306	40	40	40	40	40	40	40	40	40	40	40	40	40	40	40		0
hsa-miR-92a-4395169	21.985	20.838	20.787	20.639	21.274	20.327	20.486	20.637	19.882	19.22	21.59	21.56	20.113	19.983	20.6658		0.756176
hsa-miR-93-4373302	24.27	22.294	22.375	22.169	22.802	21.426	21.438	21.394	21.014	21.152	23.179	22.605	21.725	21.356	22.0856		0.915647
hsa-miR-9-4373285	25.58	26.372	26.258	24.53	24.781	24.271	22.141	26.619	25.981	24.239	29.659	26.271	22.834	24.936	25.3194		1.82982
hsa-miR-95-4373011	19.794	18.283	20.486	19.581	19.661	17.877	17.694	17.926	18.473	16.861	18.965	19.183	18.075	19.007	18.7047		0.991121
hsa-miR-96-4373372	40	40	40	40	40	40	40	40	40	40	40	40	40	40	40		0
hsa-miR-98-4373009	40	26.683	23.921	24.074	23.636	18.976	23.575	26.331	25.811	23.559	27.806	24.689	24.62	28.082	25.8402		4.65973
hsa-miR-99a-4373008	22.147	20.199	22.528	22.294	22.669	18.777	18.25	19.451	19.903	19.152	20.191	20.344	19.45	19.222	20.3269		1.48273
hsa-miR-99b-4373007	23.762	21.984	25.091	23.67	24.334	20.856	20.429	21.327	21.51	19.991	21.743	21.979	21.129	21.126	22.0665		1.54244
MammU6-4395470	15.234	14.082	14.978	13.201	12.964	13.873	13.544	13.894	13.313	12.483	14.101	14.818	13.895	12.756	13.7954		0.82547
MammU6-4395470	15.246	14.07	14.761	13.497	12.928	14.149	13.449	13.864	13.364	12.703	14.012	14.597	13.774	12.775	13.7992		0.750055
MammU6-4395470	15.275	14.399	14.983	13.201	12.754	13.85	13.548	13.982	13.301	12.776	14.101	14.733	13.537	12.755	13.7996		0.827685
MammU6-4395470	15.12	14.403	15.054	13.424	12.797	13.901	13.54	13.927	13.214	12.813	14.024	14.673	13.938	12.75	13.827		0.792321
RNU44-4373384	21.721	19.826	23.188	21.372	22.228	18.919	18.93	18.823	18.953	17.907	19.289	19.737	18.698	17.711	19.8073		1.66795
RNU48-4373383	18.307	16.925	18.376	17.453	17.755	16.081	15.531	15.883	16.074	15.624	16.247	16.676	15.962	14.561	16.5325		1.11016
mean CT	30.1273	28.1144	29.0803	28.2303	28.3515	26.6442	26.5877	27.1815	27.2203	26.1478	28.5553	27.8462	26.4532	26.6441

## Sheet: TLDA A2 RQ
Relative quantification
Target Name	S1	S2	S4	S5	S6	BMD18	BMD31	BMD12	BMD11	BMD1	BMD7	BMD8	BMD2	BMD4		FC BMD/ctrl	pval	FC sev/BMD	pval
has-miR-155-4395459	9.36367	4.69013	1.27719	1.55999	1.83511	2.21918	2.22278	5.34943	2.52894	1.66156	8.67997	3.72046	3.56959	2.45368		0.961391	0.93502	0.62173	0.227031
hsa-let-7a-4373169	0.440457	22.7631	43.7126	32.9575	45.7554	6.15614	2.76709	2.32848	2.89494	1.4861	1.58193	2.77114	1.46994	0.613845		0.0841926	0.0319243	0.38594	0.0336859
hsa-let-7b-4395446	576.059	289.341	884.046	1304.73	949.398	151.694	152.257	162.173	189.169	73.6969	348.904	232.402	151.142	192.264		0.229476	0.0224189	0.674596	0.20851
hsa-let-7c-4373167	13.0328	7.02563	17.5327	21.8344	27.3008	6.97902	5.71348	5.31986	4.62847	2.12805	10.1731	6.14102	3.14652	9.44105		0.343805	0.0289796	0.75552	0.567559
hsa-let-7d-4395394	33.2222	24.1949	77.8151	68.5238	129.147	12.4928	11.1918	17.4649	12.6016	10.2855	17.8109	11.2082	10.6646	8.55606		0.187369	0.043912	0.712965	0.0261427
hsa-let-7e-4395517	336.642	150.71	405.899	1271.69	1038.92	195.907	78.8133	104.068	132.288	65.2784	120.066	53.0573	125.606	59.5878		0.162074	0.0687209	0.73216	0.339004
hsa-let-7f-4373164	8.3691	30.3922	33.707	26.4562	17.8874	12.844	13.1626	5.42036	9.16754	5.31671	2.97047	4.91598	4.56546	44.5066		0.489247	0.0866827	2.24372	0.52658
hsa-let-7g-4395393	66.9528	53.506	77.9231	67.2999	117.937	26.3006	21.8622	28.8078	38.6805	22.2161	38.0728	22.3543	16.3335	13.8513		0.330883	0.00790903	0.595199	0.0207003
hsa-miR-100-4373160	46.465	48.4568	9.38904	11.9715	10.5186	30.6757	37.8801	27.2727	23.7282	17.2621	56.0518	25.0455	18.1231	24.7945		1.1428	0.727186	0.599834	0.0472117
hsa-miR-101-4395364	6.10112	6.12041	3.55532	3.24346	1.97914	1.5856	1.76341	2.11901	1.92323	2.44618	3.31656	1.79065	1.56239	0.743779		0.456383	0.0478596	0.760471	0.431835
hsa-miR-103-4373158	3.71425	10.1164	10.8301	7.9587	4.33151	4.62043	4.77125	4.34509	5.67859	2.3368	7.94303	3.56396	3.12912	3.62742		0.601633	0.115349	0.588141	0.0225373
hsa-miR-106a-4395280	149.507	61.5902	242.187	175.769	93.6281	34.8969	33.5529	42.2356	86.7946	53.9119	64.7896	38.9211	26.2048	41.4398		0.324984	0.0352842	0.807173	0.443096
hsa-miR-106b-4373155	10.1336	7.54033	16.2907	9.14849	6.24573	4.36513	4.05406	6.19621	12.9021	7.40518	7.67778	4.37256	4.2391	4.1409		0.623023	0.106503	0.797879	0.472273
hsa-miR-107-4373154	1.02745	0.761349	7.45898	7.89278	3.94184	1.12586	0.435688	0.401755	0.678083	0.607322	0.627066	0.512094	0.280634	0.801595		0.144146	0.0763944	0.893813	0.737596
hsa-miR-10a-4373153	11.9263	5.94892	3.44613	5.20008	3.96926	2.72268	3.15659	3.78525	3.9546	6.59573	8.32637	3.81975	2.34203	2.52441		0.678302	0.286187	0.889739	0.7862
hsa-miR-10b-4395329	44.6031	12.4807	18.7131	38.2009	11.0033	13.2878	12.6702	23.1893	12.6717	102.86	26.0406	6.22675	30.2898	19.2121		1.09531	0.84537	3.23876	0.312135
hsa-miR-124-4373295	0.00520485	0.00151825	1e-06	1e-06	1e-06	0.00244326	0.00305707	0.00104404	0.000143718	0.00295328	0.00154058	0.00361067	0.00746707	0.00314865		2.09865	0.262388	2.29219	0.21818
hsa-miR-125a-3p-4395310	0.132869	0.0509996	0.0022111	0.0047054	0.00351044	0.0685369	0.0523875	0.0712674	0.111455	0.0382482	0.22825	0.0771323	0.031659	0.03523		2.04204	0.243771	0.345261	0.0543103
hsa-miR-125a-5p-4395309	2.32475	1.10162	3.147	4.96067	8.48473	0.657939	0.769167	0.714689	3.53702	1.46666	2.13123	0.565453	0.855452	1.05113		0.326048	0.103194	0.805503	0.621468
hsa-miR-125b-4373148	90.7027	63.9835	45.6321	41.3133	32.175	28.0908	47.3525	41.1662	41.8319	32.3016	86.2043	41.4839	28.2026	30.866		0.76595	0.321405	0.638663	0.0878385
hsa-miR-126-4395339	1757.21	1270.01	1033.25	1241.21	866.989	654.852	860.104	728.804	1321.11	758.778	1564.72	747.267	443.798	394.791		0.673133	0.0695387	0.543613	0.0520529
hsa-miR-127-3p-4373147	8.33437	8.17166	1.88946	1.99244	2.06175	13.9001	22.6175	6.83237	7.38979	5.26901	20.1917	8.52961	5.17572	7.93343		2.4212	0.0337266	0.46257	0.0520138
hsa-miR-128-4395327	12.1516	8.90509	4.67504	3.96284	4.55948	4.99341	3.98718	3.06182	5.63937	2.05556	6.14617	5.46598	2.74491	5.69599		0.645348	0.207259	0.716631	0.343417
hsa-miR-130a-4373145	3.93967	9.17449	2.35868	3.39058	1.34059	3.42481	4.73173	4.70889	2.89895	3.48108	4.72623	5.73773	5.92477	5.60978		1.1341	0.717321	1.14499	0.517351
hsa-miR-130b-4373144	3.14285	2.26833	17.3033	8.53584	5.23384	1.9725	2.23359	2.76904	12.9918	2.26975	6.06156	3.49061	1.7997	3.38451		0.563001	0.327794	0.505025	0.224099
hsa-miR-132-4373143	27.7819	13.4695	8.11156	9.26977	7.35064	11.9011	15.4268	12.0202	14.5862	6.20974	34.5758	9.55648	3.802	7.72185		0.974994	0.947122	0.361664	0.0382427
hsa-miR-133a-4395357	124180	52997.2	45073.1	36145.6	43534.4	11674.1	15397.1	21267.9	21566.9	18173.3	39203.3	18210.5	12226.8	7600.85		0.304192	0.0590392	0.596937	0.130271
hsa-miR-133b-4395358	3945.72	2954.36	1392.03	1115.55	1115.03	687.409	851.208	1269.8	808.741	705.026	1817.44	895.456	531.807	410.417		0.421169	0.100473	0.520454	0.0350285
hsa-miR-134-4373299	0.347738	1.1588	0.868127	1.08338	2.30676	2.00559	3.24309	1.48904	1.67659	0.279813	3.23932	1.12621	0.284157	0.525202		1.33656	0.451083	0.170452	0.004407
hsa-miR-135a-4373140	1.63702	0.0248886	0.555161	1.27415	0.358457	0.0101528	0.0238539	0.608947	1.17734	0.34809	0.208293	0.188218	0.124892	0.0136396		0.390138	0.201816	0.43903	0.354515
hsa-miR-135b-4395372	17.4369	0.521822	0.230363	0.573368	0.124211	0.146709	0.190039	5.93969	12.6804	3.58888	2.09462	1.68819	0.994994	0.133781		0.807663	0.850732	0.414927	0.354447
hsa-miR-136-4373173	0.0111414	0.0194192	0.0373947	0.000937127	0.0102863	0.0144882	0.0295924	0.0371212	0.00784796	0.00832423	0.0302209	0.0167056	0.0051642	0.0114775		1.12925	0.785404	0.367209	0.0259837
hsa-miR-137-4373301	0.0391749	1e-06	1e-06	1e-06	0.000634483	0.0115179	0.0407055	1e-06	0.00773455	912.407	1e-06	1e-06	914.449	1420.27		45312.2	0.0896245	108308	0.0235087
hsa-miR-138-4395395	0.178509	0.35989	0.0131206	0.0813639	0.0655105	0.193181	0.223503	0.0514526	0.270469	0.108332	0.190081	0.0747635	0.0519677	0.166425		1.05812	0.907381	0.651203	0.271768
hsa-miR-139-3p-4395424	2.49333	1.2181	1.75683	1.2715	1.1486	0.607529	1.03912	0.664982	1.17897	0.505412	2.13419	1.16917	0.449926	0.959229		0.613318	0.0825879	0.563608	0.117498
hsa-miR-139-5p-4395400	55.1035	39.223	27.7031	30.8144	34.1513	23.1193	27.5192	16.1156	38.7341	19.5153	57.1899	28.6702	12.7	27.8952		0.747074	0.180453	0.628284	0.151963
hsa-miR-140-3p-4395345	2.23314	1.48106	1.25264	1.61164	1.59203	1.33517	1.19862	1.31438	1.96637	1.35899	1.58523	1.12778	0.660101	1.38027		0.810971	0.161156	0.797265	0.356939
hsa-miR-140-5p-4373374	41.8476	36.0176	36.2266	42.0354	35.5769	27.6274	25.2003	15.0677	76.5077	23.6462	30.7324	17.9944	15.0403	19.1855		0.727399	0.14379	0.599306	0.226625
hsa-miR-141-4373137	0.499333	0.372065	0.43017	0.0781577	2.65345	0.387703	0.381134	1.10756	0.067899	0.288278	0.856004	0.710782	0.164797	0.313806		0.589274	0.524964	0.436834	0.087465
hsa-miR-142-3p-4373136	1.24839	1.45966	18.9612	5.79791	4.06955	1.82137	0.991283	2.96573	3.30932	3.60134	1.43862	1.41077	2.59145	1.15105		0.339656	0.273128	1.23042	0.607195
hsa-miR-142-5p-4395359	0.608814	0.408562	1.85958	0.624829	0.466474	0.309932	0.233318	0.56935	0.234317	0.396814	0.42919	0.313487	0.1781	0.149265		0.393927	0.14948	0.693128	0.322045
hsa-miR-143-4395360	62.2962	73.5488	19.1461	15.5467	14.0829	38.7473	40.4865	28.7878	53.7254	35.9404	57.3487	34.3796	22.8443	18.9871		0.99678	0.993319	0.613643	0.0619126
hsa-miR-1-4395333	20567.4	7499.76	1048.4	932.87	828.22	1786.63	1666.23	2827.65	2470.41	3831.08	4465.76	2841.58	2348.88	730.604		0.413272	0.397263	0.860687	0.731348
hsa-miR-145-4395389	629.069	478.916	129.605	112.871	148.969	265.032	362.634	276.356	407.748	173.951	570.344	362.41	102.52	143.007		0.987043	0.974703	0.373779	0.00256484
hsa-miR-146a-4373132	14.5412	25.1351	134.922	130.466	116.636	8.94465	18.1685	19.0853	22.0321	15.9837	29.9958	15.9721	15.8319	18.2642		0.216423	0.0674281	0.877067	0.458162
hsa-miR-146b-3p-4395472	0.0266832	0.00341625	0.0184144	0.00118043	1e-06	0.0372924	0.0592668	0.0158694	0.0801326	0.764471	0.0231265	0.0569358	1.79596	0.480946		37.0481	0.108744	22.312	0.136207
hsa-miR-146b-5p-4373178	72.8609	13.2198	12.4751	11.1235	11.352	50.9505	42.0015	25.1657	41.1703	17.6737	30.6686	42.8873	27.3555	33.9172		1.43118	0.449764	0.678106	0.0983253
hsa-miR-147-4373131	1e-06	0.00223521	1e-06	1e-06	1e-06	1e-06	0.0125634	0.0225988	0.0116505	0.000936479	0.00803598	0.00921679	0.00670642	0.0244495		23.8573	0.00650964	1.00185	0.998127
hsa-miR-148a-4373130	4.01409	3.08363	2.24696	0.681381	0.653776	2.19318	2.26635	2.78637	2.5342	3.32311	4.15454	1.8862	3.8631	3.81305		1.39516	0.288121	1.39048	0.0280796
hsa-miR-148b-4373129	4.00297	2.37945	1.5583	0.684221	0.773712	2.05484	2.09997	1.82942	4.62525	1.57848	2.53272	1.93385	1.83624	1.98061		1.21007	0.585157	0.715748	0.165854
hsa-miR-149-4395366	10.9213	4.03237	2.45543	5.11784	2.70545	3.74515	2.50771	1.43434	2.92317	1.4954	8.44846	4.62508	2.33069	3.13822		0.674799	0.373749	0.588105	0.188481
hsa-miR-150-4373127	215.28	95.5795	181.771	180.585	152.839	40.8999	55.8068	80.1365	106.045	65.6414	149.364	89.2932	72.6937	45.9485		0.474699	0.00771513	0.706683	0.19265
hsa-miR-152-4395170	16.0675	18.6568	9.51351	10.357	7.2595	6.76938	8.29573	7.32783	9.46455	4.84849	12.77	4.83152	4.25972	5.27783		0.573436	0.0677981	0.581736	0.0252996
hsa-miR-15a-4373123	1.15195	2.06713	7.04685	4.20624	3.89027	1.57683	1.01844	0.857013	0.743566	0.850588	0.574225	0.736869	0.440361	1.15986		0.240762	0.051213	0.890078	0.711142
hsa-miR-15b-4373122	1.7196	2.7907	28.6602	10.3929	6.22412	2.60273	1.61593	4.80118	10.626	5.66287	1.55045	2.24308	3.03092	3.19086		0.394164	0.290285	1.01407	0.974554
hsa-miR-16-4373121	561.084	368.527	1015.5	546.294	448.471	218.127	167.889	243.265	805.943	369.783	267.184	176.372	148.648	314.507		0.51244	0.0653254	0.886679	0.775835
hsa-miR-17-4395419	174.983	57.9055	266.313	187.472	101.961	37.5835	33.114	48.5832	96.038	45.5548	63.2367	41.8304	25.7725	44.4757		0.307274	0.0374921	0.722898	0.239426
hsa-miR-181a-4373117	10.6595	6.67436	3.15355	3.08342	1.76402	2.03359	2.71014	4.07383	2.98046	2.25564	7.52498	4.58995	3.85775	4.89377		0.765745	0.519516	0.920602	0.785415
hsa-miR-181c-4373115	5.67284	3.07722	0.238983	0.283915	0.125597	1.30136	1.52453	2.02005	1.72493	1.0221	3.84955	2.51835	1.61525	1.96829		1.03706	0.953603	0.711914	0.228239
hsa-miR-182-4395445	0.0240983	0.00865427	0.106948	0.102844	0.0557405	0.0136309	0.00402825	0.0028882	1.3301	0.0199086	0.00743056	0.0031086	0.00238096	0.00681036		2.58941	0.539882	0.0427567	0.370296
hsa-miR-183-4395380	0.0167938	0.00806913	0.0766259	0.150886	0.114854	0.0951287	0.024798	0.0856376	0.743566	0.147986	0.00712789	0.0425257	0.0237449	0.0951235		1.9147	0.430074	0.534359	0.548214
hsa-miR-184-4373113	0.235056	0.0611556	0.55941	0.248709	1.68398	0.0596235	0.165783	0.0525337	0.603964	0.0705863	0.0726793	0.0460862	0.032414	0.833899		0.386051	0.318751	1.87255	0.6413
hsa-miR-185-4395382	0.496571	1.44256	7.84067	5.46618	1.60867	1.26929	0.740909	1.59703	4.74541	1.53425	1.81213	0.332512	0.508303	0.486309		0.429362	0.250776	0.481812	0.25299
hsa-miR-186-4395396	89.392	42.9512	50.3171	58.71	40.0539	20.721	20.6973	23.1411	33.8136	31.3313	36.1441	23.9421	23.1471	26.4821		0.472635	0.0270949	1.02185	0.87942
hsa-miR-187-4373307	1e-06	1e-06	0.00226854	0.00312167	0.00577034	0.288177	0.0537113	1.03268	0.0174157	205.292	1e-06	1.35988	239.148	232.638		33834.9	0.0797995	492.088	0.00210397
hsa-miR-18a-4395533	1.03891	1.23168	1.8125	0.535342	0.151445	1.35475	0.841694	1.47364	2.68986	0.207694	0.642465	0.941139	0.0795364	0.11141		0.971629	0.947251	0.100368	0.0105655
hsa-miR-18b-4395328	0.00222354	0.137321	0.676413	0.318979	0.159306	0.469444	0.137678	0.363843	0.0152773	0.164999	0.0664167	0.197713	0.0766675	0.142097		0.701455	0.563575	0.613839	0.332708
hsa-miR-190-4373110	1.59005	3.2168	0.225153	0.140198	0.0820058	1.21085	0.688901	0.898373	1.55891	0.565474	1.10167	1.45345	0.987435	0.236014		0.920011	0.899028	0.517617	0.102791
hsa-miR-191-4395410	151.384	72.3855	192.802	169.781	195.75	44.7255	46.7653	44.5202	99.0808	41.3993	103.228	47.8511	29.6459	41.9892		0.354603	0.0077904	0.585411	0.0733453
hsa-miR-192-4373108	8.23103	3.73117	8.49126	4.1743	2.53304	2.38671	2.2059	2.54274	6.90927	4.30059	6.21903	2.89885	3.28014	3.86092		0.707804	0.28609	0.987946	0.961031
hsa-miR-193a-3p-4395361	0.765817	0.36114	0.00539178	0.00676138	0.0187739	0.31144	0.313029	0.461815	0.452357	0.0213819	0.250466	0.335057	0.0431576	0.0276217		1.0634	0.930648	0.0867741	0.00017972
hsa-miR-193a-5p-4395392	3.84524	3.10723	1.42403	1.33842	2.05177	1.20416	1.12068	1.21452	1.23673	0.597717	5.30256	1.27498	0.751455	1.23794		0.658202	0.264516	0.455734	0.198789
hsa-miR-193b-4395478	1012.76	500.64	972.785	1037.24	929.86	132.241	146.867	223.385	177.975	217.298	376.026	233.047	156.255	171.962		0.228927	0.00166103	0.846061	0.441857
hsa-miR-194-4373106	0.0339857	0.046702	4.57566	3.61886	1.147	0.123967	0.0537858	0.0820921	0.351972	0.617509	0.0571417	0.052138	0.702105	0.775364		0.166043	0.16946	5.81054	0.000130759
hsa-miR-195-4373105	138.82	131.019	35.8767	26.2917	29.159	95.341	79.4717	71.4265	178.099	115.243	126.123	66.233	86.6879	121.849		1.44666	0.298471	1.05005	0.809221
hsa-miR-196b-4395326	16.2242	7.88237	5.31098	9.01004	10.9122	4.12967	4.39959	2.67472	6.61863	2.6992	5.86727	4.11382	2.56464	5.13351		0.430136	0.0347927	0.747912	0.313331
hsa-miR-197-4373102	9.80878	2.62921	3.6756	6.49142	15.7128	1.84168	1.88736	1.57286	2.38425	2.28554	2.50305	2.93524	1.67685	2.30369		0.281136	0.0803337	0.954872	0.747338
hsa-miR-199a-3p-4395415	12.2956	24.3969	25.3687	47.3251	53.5892	29.8369	22.5862	20.2576	22.7144	9.94198	37.3151	16.7313	11.866	23.4245		0.66361	0.238362	0.605354	0.128312
hsa-miR-199a-5p-4373272	0.221607	0.928921	0.186594	0.299273	0.482925	1.00767	0.79961	0.600979	0.730793	10.7074	1.21899	0.588649	9.10563	11.7366		9.5671	0.056934	12.7558	0.00551683
hsa-miR-199b-5p-4373100	0.658416	3.88692	0.132952	0.514603	0.7199	2.09802	2.79795	1.90183	1.67543	0.785418	2.48404	1.83716	1.30745	1.1352		1.50545	0.44363	0.504606	0.00347338
hsa-miR-19a-4373099	111.513	47.0339	22.7687	10.2073	9.80059	31.0178	24.7331	40.6557	67.6741	54.1741	37.5226	31.2434	26.0418	34.2717		0.958473	0.935746	0.983373	0.953323
hsa-miR-19b-4373098	468.554	234.855	780.891	408.313	406.15	137.189	112.78	182.454	268.269	238.448	199.423	131.46	139.852	186.618		0.385834	0.0326089	1.09526	0.676507
hsa-miR-200a-4378069	1e-06	1.55254	0.487332	0.21309	1.86849	1.44796	2.35441	13.7693	0.842375	0.604382	0.780077	5.84612	1.35075	0.5676		3.71539	0.168428	0.201494	0.168846
hsa-miR-200b-4395362	1e-06	0.179571	0.527038	0.305985	1.47823	0.392299	0.665434	0.884778	0.305985	0.364384	0.035297	0.162046	0.530991	1.94794		1.1797	0.787691	2.32502	0.39583
hsa-miR-200c-4395411	0.705185	1.12711	2.81274	1.2462	4.9378	0.565275	0.87017	0.794097	0.910375	0.479477	0.970425	0.594801	0.247373	1.68406		0.365071	0.153182	1.0248	0.969335
hsa-miR-202-4395474	1.17697	0.741042	0.0753096	0.146557	0.0145571	0.239322	0.429988	0.765454	0.3414	0.270656	1.65828	0.753918	0.902975	0.317526		1.46456	0.486232	0.712047	0.519127
hsa-miR-203-4373095	0.30887	0.209733	0.0823537	0.0959572	0.0941346	0.55672	0.572905	0.889082	0.34449	1.09242	0.0992141	0.346633	0.169312	0.227659		3.0188	0.0235686	1.06043	0.935607
hsa-miR-204-4373094	7.46464	1.24369	1.21165	0.457085	2.09779	1.53477	2.69329	2.06678	4.10259	1.97319	3.45501	1.67769	1.48119	3.66788		1.0088	0.987355	0.917219	0.799174
hsa-miR-205-4373093	0.0106064	0.0235624	0.000454629	0.00110291	0.00159069	0.079166	0.0266886	0.0949549	0.0318963	0.0558048	0.0124707	0.0733265	0.0317689	0.00487949		6.1181	0.00690334	0.580548	0.315289
hsa-miR-208-4373091	0.557898	0.535377	0.165623	0.455503	0.0695343	0.348692	0.457984	0.518849	0.590714	0.471566	0.750898	0.304493	0.352515	0.236506		1.25572	0.450441	0.713808	0.190501
hsa-miR-208b-4395401	0.967997	0.385187	0.210951	0.171055	0.16956	0.326244	0.200875	0.240213	0.420896	0.0845257	0.582645	0.155015	0.0668355	0.0012481		0.606232	0.400099	0.158482	0.0075973
hsa-miR-20a-4373286	130.425	81.4943	214.224	127.428	84.0904	36.7081	23.9901	42.0895	65.188	44.5864	53.8804	35.4442	30.416	33.4503		0.318658	0.0212451	0.843005	0.391361
hsa-miR-20b-4373263	20.3657	8.69164	25.9197	18.3478	11.5344	7.03244	4.78119	5.97271	18.6297	8.43585	8.39593	6.22244	5.83106	7.98862		0.479814	0.0427888	0.872177	0.642921
hsa-miR-210-4373089	20.5359	14.8834	14.7841	18.1706	6.94449	10.1967	11.0683	12.548	20.9305	7.22768	23.1299	17.9695	9.17533	9.93793		0.90124	0.628682	0.549669	0.0223105
hsa-miR-211-4373088	0.788987	0.550429	0.231483	0.202857	0.37837	1.30317	0.935862	0.878058	0.463787	0.521064	1.13736	0.73432	0.417764	0.736086		1.8399	0.035012	0.614359	0.0571365
hsa-miR-212-4373087	0.695959	0.247351	0.878417	1.18225	1.30484	0.28166	0.439937	0.372261	0.357133	0.80081	0.787138	0.415661	2.47557	1.83648		1.00139	0.997061	3.85325	0.119585
hsa-miR-21-4373090	33.7093	53.5802	15.6488	10.6556	11.1492	43.0823	51.1395	68.5644	44.4014	21.8647	52.8448	58.8707	31.0982	91.5791		2.064	0.0352358	0.906495	0.842569
hsa-miR-214-4395417	15.8024	23.4193	9.50691	21.9406	15.5611	26.1189	25.3228	22.9813	29.6002	12.911	59.0019	18.6549	14.0136	43.4398		1.62384	0.0771132	0.774598	0.593046
hsa-miR-215-4373084	11.3772	5.87516	15.9444	13.4035	8.35633	3.24007	2.94725	3.90247	7.36933	3.29558	1e-06	3.50273	3.71602	2.86979		0.311794	0.0102713	0.942798	0.847514
hsa-miR-218-4373081	8.85856	8.78248	3.3403	2.42592	2.35197	3.49435	3.56862	4.17098	4.40314	3.8305	8.86235	3.55163	2.77552	2.65543		0.804728	0.562295	0.660328	0.134565
hsa-miR-220-4373078	1e-06	1e-06	124.412	137.905	109.963	1e-06	1e-06	1e-06	1e-06	66.9278	0.0116517	1e-06	56.837	88.6437		0.316996	0.181098	36443.9	0.0171173
hsa-miR-220b-4395317	0.0390394	0.0192317	0.000478226	0.000440837	0.00658259	0.000365466	7.55803e-05	0.000247787	0.00586982	0.00176825	0.0167428	0.00108693	0.00420627	0.00144266		0.268649	0.263886	0.608254	0.593917
hsa-miR-221-4373077	0.425748	1.77354	1.17119	0.75238	0.973242	6.06718	4.97387	2.46979	4.78173	2.04561	13.4142	5.34978	3.13781	1.88028		4.80981	0.010991	0.381239	0.0546758
hsa-miR-222-4395387	72.1573	77.3125	63.601	66.0522	85.2052	48.2355	54.5447	46.0582	58.4663	34.5002	113.04	48.9582	43.9185	54.491		0.765813	0.0687568	0.719787	0.192794
hsa-miR-223-4395406	71.312	1120.27	1252.83	477.89	472.402	272.672	407.984	489.575	651.46	312.245	381.539	274.085	232.447	244.713		0.53461	0.228612	0.637306	0.0537342
hsa-miR-22-4373079	40.1986	61.1224	36.0763	42.9186	23.1168	15.3379	16.1042	29.0887	19.0212	22.4794	32.8015	12.1382	14.0233	7.14011		0.459159	0.0185143	0.701138	0.32318
hsa-miR-224-4395210	0.65933	2.34669	0.104457	0.0964239	0.310759	1.9106	0.569737	0.593939	0.365903	0.174528	1.17177	0.217258	0.389517	0.419559		0.918036	0.905098	0.407357	0.128294
hsa-miR-23a-4373074	5.26368	11.5165	9.61294	11.9549	3.73956	4.13253	4.92925	3.89976	4.95036	5.36484	7.38035	3.53198	5.2735	4.34076		0.578203	0.0993466	1.03934	0.780533
hsa-miR-23b-4373073	1.62346	3.10292	2.02087	2.62357	1.39172	1.31588	1.26608	1.3504	1.59387	0.525781	1.48009	1.16189	0.589171	0.18086		0.488527	0.0204398	0.317282	0.0069439
hsa-miR-24-4373072	3285.9	2128.51	1134.61	1708.52	1043.25	1003.64	1054.52	979.151	1534.48	944.583	2259.35	1031.47	740.194	868.238		0.622146	0.165824	0.649407	0.0798527
hsa-miR-25-4373071	4.00575	2.72381	6.7224	3.80932	2.3212	1.29417	1.22126	2.0341	3.08984	1.42754	1.68376	1.32453	1.18983	1.20744		0.410584	0.037643	0.718432	0.151222
hsa-miR-26a-4395166	1262.5	954.518	343.217	320.134	295.061	272.295	286.495	349.316	384.418	293.768	517.24	314.187	239.314	196.576		0.499251	0.186997	0.687076	0.0489807
hsa-miR-26b-4395167	463.065	477.921	41.412	28.2569	32.4663	196.451	168.589	166.27	231.928	143.066	243.316	150.173	119.657	101.966		0.81029	0.732133	0.630552	0.00874688
hsa-miR-27a-4373287	39.3713	44.22	6.47993	10.7893	3.60718	20.7498	22.4924	20.3985	27.0121	15.7746	35.1314	18.7067	13.048	14.3298		0.99788	0.996256	0.597303	0.0103214
hsa-miR-27b-4373068	42.373	47.5584	8.04436	8.09221	4.73338	12.8085	13.7025	17.3924	15.9948	10.7893	26.847	15.428	11.4777	3.86092		0.643299	0.452169	0.511444	0.0488035
hsa-miR-28-3p-4395557	0.991079	0.695262	25.3511	24.5991	23.1489	0.312521	0.249544	0.239548	0.329542	1.43548	0.7329	0.36869	1.17345	1.20911		0.0449493	0.0685962	3.42004	0.000363847
hsa-miR-28-5p-4373067	6.92624	5.61633	3.32644	2.97015	2.95441	2.11114	1.98807	2.12194	2.39253	1.83978	4.086	2.39575	1.56999	1.304		0.504971	0.0537697	0.62453	0.0343071
hsa-miR-296-5p-4373066	13.3714	5.89147	6.33339	2.31905	3.24646	5.52902	3.84336	3.31587	3.52478	1.83978	7.22345	5.8827	2.64773	2.93212		0.654985	0.339752	0.506128	0.0126495
hsa-miR-299-5p-4373188	1e-06	8.30666e-05	0.0161646	0.033715	0.0834392	0.0421018	0.0831217	0.00112441	0.00489502	0.00699982	0.0067903	0.00104266	0.00264734	0.00513987		0.640761	0.612208	0.212647	0.237485
hsa-miR-29a-4395223	358.312	394.431	276.47	315.071	208.351	70.2792	71.1291	77.9452	573.851	247.543	124.042	62.1413	69.6841	45.5679		0.480253	0.030268	0.74086	0.697651
hsa-miR-29b-4373288	1.70536	12.0472	1.20079	1.59387	0.876526	0.684454	0.696583	0.645902	0.767125	0.79804	0.902932	1.49328	0.55239	0.215677		0.215427	0.271794	0.603478	0.175976
hsa-miR-29c-4395171	284.853	398.829	229.441	199.955	135.099	59.2616	55.8455	63.4429	71.3347	178.469	87.0449	67.4843	140.143	119.176		0.374859	0.021481	2.16505	0.0380836
hsa-miR-301a-4373064	0.615177	0.784382	2.89583	0.881806	0.889996	0.497589	0.548806	0.516696	0.773532	67.5336	0.778997	0.712755	79.6034	175.332		29.8781	0.123386	168.463	0.0885288
hsa-miR-301b-4395503	0.386107	0.383854	0.00237638	0.0614916	0.102655	0.323991	0.40764	0.28765	0.40375	0.210156	0.37911	0.347113	0.208448	0.266637		1.68152	0.201022	0.637654	0.00342546
hsa-miR-302a-4378070	0.287987	0.035149	52.8553	37.337	5.21212	0.0201794	0.0103614	0.0242543	296.222	20.5282	0.0378304	0.0440865	33.0541	20.7056		2.15105	0.531379	0.501338	0.639864
hsa-miR-302b-4378071	0.0176288	0.119794	0.045216	0.0012263	0.0297054	0.0486312	0.0267627	0.0456699	0.0453905	0.0151298	0.0415125	0.10878	0.0153753	0.0162091		0.94546	0.921913	0.294963	0.0240146
hsa-miR-302c-4378072	0.0790041	0.0321871	2021.17	1317.45	502.462	0.0602049	0.0330632	0.160805	5.4209	282.388	0.12411	0.103412	329.643	232.155		0.122949	0.163671	286.044	0.00986989
hsa-miR-30b-4373290	601.355	286.349	450.061	364.439	415.547	120.344	104.067	132.274	138.097	134.6	286.36	164.561	105.402	57.2397		0.326065	0.00324591	0.628615	0.143509
hsa-miR-30c-4373060	3304.17	1631.1	1046.23	806.501	858.617	599.255	513.553	764.508	723.341	646.512	1270.07	837.81	482.96	267.788		0.443609	0.143299	0.593501	0.0866442
hsa-miR-31-4395390	0.0110875	0.144649	0.472366	0.540188	0.17762	0.641279	0.71716	0.576099	0.373333	3.94366	0.507222	0.384347	1.99137	0.674059		4.04869	0.0734324	4.1314	0.220464
hsa-miR-320-4395388	106.527	38.7636	77.1706	106.635	60.7946	22.3318	20.469	29.3927	45.1462	26.9747	68.1522	32.3452	26.1504	58.3211		0.469196	0.0305979	1.02321	0.950931
hsa-miR-323-3p-4395338	0.0333787	0.0192317	0.220061	0.223994	0.247563	0.0192103	0.0172695	0.0122879	0.0138644	0.00383524	0.0534261	0.0337839	0.00831977	0.00607435		0.125463	0.060421	0.243314	0.0327323
hsa-miR-32-4395220	1.84814	0.698644	1.39763	0.723735	0.652871	0.360988	0.280558	0.541258	0.465397	0.391622	0.23418	0.535694	0.0638911	0.0231466		0.302442	0.0337434	0.395901	0.157876
hsa-miR-324-3p-4395272	6.27264	4.39124	3.52098	2.57136	2.01792	1.7963	2.27895	2.67287	3.52478	0.060519	4.37017	2.68046	0.047129	0.0940744		0.518598	0.0842032	0.0232889	0.000665165
hsa-miR-324-5p-4373052	2.37689	2.38275	0.903112	0.55885	0.398837	1.37843	1.47567	1.34014	1.52154	0.652718	2.37132	1.53207	0.963101	1.4122		1.06129	0.868347	0.629581	0.0912753
hsa-miR-326-4373050	1e-06	0.0739979	0.0818983	0.0173194	0.0198031	0.0135274	0.0155641	0.0350945	0.0415944	0.0214116	0.0323675	0.0477115	0.0340255	0.0104885		0.724695	0.562678	0.709413	0.356895
hsa-miR-328-4373049	107.268	51.0426	14.6211	12.3508	9.78702	16.8658	27.1592	31.9864	33.884	18.259	70.2627	38.8133	22.6079	20.2514		0.797693	0.702703	0.558231	0.0817024
hsa-miR-329-4373191	0.0167357	0.0213389	0.042985	0.0108552	0.00691943	0.0584775	0.0825475	0.050289	0.0333662	0.011562	0.0550425	0.0424668	0.0253786	0.0237974		2.15247	0.035912	0.377033	0.00447256
hsa-miR-330-3p-4373047	0.275109	0.15163	0.0505193	0.060645	0.0291345	0.151988	0.102406	0.133082	0.0582957	0.00823242	0.196376	0.134481	0.0104726	0.0306057		0.809215	0.685022	0.126987	0.00127203
hsa-miR-331-3p-4373046	162.137	106.79	134.548	113.893	99.1726	31.6915	40.627	45.8353	42.8295	72.8336	86.1446	45.9974	45.0907	37.8953		0.404538	0.00107076	1.06316	0.825816
hsa-miR-331-5p-4395344	0.866381	1.15159	1.1623	0.747701	0.889378	0.836841	0.637885	0.814727	2.16976	0.513178	1.19391	0.891606	0.420669	0.733539		0.947053	0.796226	0.509536	0.0702363
hsa-miR-335-4373045	2.75504	3.431	0.578335	0.802478	0.848432	2.07488	2.24135	1.79924	2.28871	0.865457	3.61423	2.86688	3.19266	1.90785		1.37655	0.36689	0.801592	0.551274
hsa-miR-337-5p-4395267	0.336126	1.1001	0.697361	1.88104	0.904298	2.5228	2.91071	2.46295	0.484153	0.242244	1.89959	2.10013	0.482553	3.02083		1.82131	0.0964861	0.605094	0.463775
hsa-miR-338-3p-4395363	0.00563283	0.012653	0.0561324	0.0344234	0.00475899	0.0865109	0.0336178	0.00472781	0.187834	0.0229007	0.00782165	0.105147	0.0403513	0.018684		2.48236	0.159995	0.384983	0.194295
hsa-miR-339-3p-4395295	3.36609	2.30798	1.34815	1.96637	1.52718	0.953315	1.17639	0.939775	2.34654	0.737918	2.18357	1.12465	0.477893	1.5626		0.607694	0.0882385	0.63694	0.266694
hsa-miR-339-5p-4395368	0.798893	1.24455	0.378136	0.401796	0.292979	0.524504	0.706307	0.51813	1.13173	27.733	0.815462	0.568597	37.1363	34.5819		18.4895	0.0813528	46.6389	0.00735133
hsa-miR-340-4395369	24.3707	21.7452	3.46769	2.45979	2.73184	5.3965	6.26523	7.1522	11.0313	6.64622	15.0813	6.50018	5.31754	2.3149		0.666415	0.510003	0.555301	0.100925
hsa-miR-342-3p-4395371	72.8609	44.4968	52.0915	102.788	106.291	54.0426	31.0898	51.034	60.1517	29.8474	76.9414	49.4699	31.7076	32.0876		0.611098	0.0806148	0.580317	0.0137533
hsa-miR-342-5p-4395258	0.00200813	0.00785936	0.212271	0.313934	0.247049	0.0479617	0.0702367	0.204247	0.0799107	0.00921074	0.0178701	0.0289856	0.00317013	0.0201922		0.341784	0.188036	0.145023	0.0682407
hsa-miR-345-4395297	34.8255	12.5501	4.41367	10.487	7.53637	4.40159	4.20576	4.32706	6.59574	6.67855	15.1547	6.31805	4.19817	5.90094		0.459806	0.237566	0.818365	0.529559
hsa-miR-346-4373038	1.1786	0.515709	0.293204	0.194593	0.0641179	0.198475	0.281141	1.07206	0.112854	1333.99	0.855411	0.622644	1436.91	850.369		896.423	0.0888653	2304.65	0.0217293
hsa-miR-34a-4395168	3.77918	4.36091	2.5105	1.45653	1.53674	5.37038	5.01889	2.36426	5.13205	343.826	7.75802	2.24775	584.783	363.282		53.7394	0.0892046	92.6374	0.031359
hsa-miR-34c-5p-4373036	0.00638576	0.0270286	1e-06	0.0399277	0.0399647	0.356019	0.279393	0.172108	0.211178	0.0838256	0.123253	0.176958	0.0683346	0.653811		10.4184	0.00764319	1.22218	0.824947
hsa-miR-361-5p-4373035	1.49596	1.36569	0.700753	0.844128	0.48393	0.722979	0.619583	0.695628	0.546212	0.426771	1.1873	0.76816	0.497497	0.477955		0.675021	0.186086	0.617737	0.0246289
hsa-miR-362-3p-4395228	0.611351	0.616695	0.0767323	0.202997	0.121066	0.42338	0.218752	0.862973	0.237423	0.129725	0.412564	0.355637	0.25663	0.120153		1.0291	0.948313	0.403475	0.0516054
hsa-miR-362-5p-4378092	24.3538	10.8425	1.69699	5.14986	1.55172	7.32092	5.64264	7.88651	6.93807	3.80668	15.8092	15.9278	6.82467	6.29822		0.974308	0.962211	0.568821	0.0851365
hsa-miR-363-4378090	0.544526	0.190337	0.395288	0.196355	0.0315082	0.207765	0.10009	0.424957	0.611546	0.243591	0.31681	0.433613	0.211358	0.107988		1.08726	0.828544	0.537466	0.0986637
hsa-miR-365-4373194	597.615	414.903	139.873	141.194	190.134	85.3326	117.163	153.212	117.014	165.712	227.652	180.578	163.116	62.6805		0.476453	0.162924	0.888832	0.705572
hsa-miR-367-4373034	0.0619855	0.0190592	0.0416649	0.00811909	0.00620596	0.00601602	0.00598832	0.0056029	0.0109231	0.000290441	0.0014666	0.0218758	0.000185378	0.000132929		0.212767	0.113954	0.0234708	0.0339513
hsa-miR-369-3p-4373032	0.0273384	0.0267861	0.00478249	1e-06	0.0155372	0.0377344	0.0591847	0.0428188	0.0145235	0.00472501	0.0536859	0.0213959	0.0126279	0.00449627		1.87455	0.170666	0.190537	0.00637811
hsa-miR-369-5p-4373195	1e-06	1e-06	0.119906	0.0719697	0.112802	0.0317527	0.0192415	0.00307198	0.0145941	3.28108e-05	0.0189021	0.00807389	0.0047192	4.63505e-05		0.183133	0.13019	0.100346	0.0158264
hsa-miR-370-4395386	0.792825	1.07001	1.17689	1.4118	0.892467	1.47123	3.02381	1.44532	1.60496	0.583391	4.07186	1.68235	0.988121	1.6121		1.71357	0.069251	0.478756	0.0678177
hsa-miR-372-4373029	0.0632002	0.0692342	0.0612128	0.00786974	0.0803181	0.122855	0.146947	0.0698976	0.113797	0.0187305	0.0783833	0.0556096	0.0803676	0.0470046		1.44606	0.198708	0.49738	0.0883182
hsa-miR-373-4378073	0.137459	0.0640627	1e-06	1e-06	0.0300367	0.0214783	0.0792946	0.131068	0.0275564	0.0105292	0.113415	0.0930067	0.0470963	0.0130568		1.28717	0.669604	0.303475	0.0419127
hsa-miR-374a-4373028	58.4882	69.5814	50.632	42.7702	37.1135	30.5272	33.5065	24.3591	54.1742	29.5797	47.8912	24.9762	28.6162	20.0419		0.630938	0.0255015	0.726325	0.139238
hsa-miR-374b-4381045	2.59921	3.6798	81.7971	59.3236	58.8459	1.31588	1.45535	0.876841	2.55537	1.57957	2.64944	0.73381	1.49356	2.07045		0.0396784	0.0696824	1.07307	0.768438
hsa-miR-375-4373027	0.0779705	0.015894	0.0414058	0.00793548	0.0369283	0.0195597	0.025284	0.0250749	0.0991347	0.00857013	0.0118719	0.0109759	0.0129022	0.0173484		0.711574	0.51787	0.404591	0.225482
hsa-miR-376a-4373026	34.1798	27.4861	1.19497	1.28123	1.49783	39.8919	75.6028	30.0311	33.6033	46.0629	55.5105	31.2218	83.0989	40.7844		3.68854	0.00488672	1.27846	0.471719
hsa-miR-376c-4395233	19.0283	27.1077	1.49483	2.41251	1.94918	44.4782	90.0321	12.7674	32.5488	18.3478	42.9531	17.3214	14.1209	13.7461		3.05937	0.0524326	0.384961	0.0818102
hsa-miR-377-4373025	0.147734	1e-06	0.0260961	0.13099	0.143574	0.332869	0.113626	0.246967	0.00646351	0.0315445	1e-06	0.288667	0.158083	0.0525541		1.52491	0.390247	0.489953	0.275168
hsa-miR-379-4373349	0.00927185	0.66694	0.275281	0.679494	0.388469	5.10187	8.37081	1.67526	1.63301	1.61724	3.47904	2.34157	1.49771	1.64028		7.5259	0.00944441	0.420788	0.0958037
hsa-miR-381-4373020	0.0423667	0.0730804	1e-06	1e-06	1e-06	0.14044	0.209986	0.0409324	0.0377739	0.010908	0.184755	0.0614467	0.0213113	0.0312922		3.55539	0.0675922	0.188089	0.0313339
hsa-miR-382-4373019	1e-06	8.91126	3.34262	5.93617	3.53784	14.5105	32.9537	12.6003	7.98633	32.8662	12.9842	12.1298	9.38761	9.13843		3.69615	0.00766556	1.10325	0.865281
hsa-miR-383-4373018	1e-06	0.000760707	0.0397467	0.0160035	0.152922	0.0668015	0.0178166	0.104269	0.247334	0.0100374	0.00626569	0.01651	0.00209441	0.932352		3.72294	0.302921	4.11542	0.521612
hsa-miR-409-5p-4395442	1e-06	0.0712794	0.000532835	0.0407949	0.0343361	0.143989	0.305103	0.111135	0.0494301	0.0164193	0.235319	0.140582	0.0587918	0.106501		4.41312	0.0125275	0.368751	0.0571388
hsa-miR-410-4378093	0.679277	1.07075	0.390929	1.01786	0.7335	1.65064	3.17855	1.17722	1.31179	0.746148	7.37013	1.03561	1.04664	1.1258		2.66087	0.105708	0.371228	0.161748
hsa-miR-411-4381013	3.20666	4.7556	0.766298	1.40984	1.28242	14.0649	35.2211	5.12442	9.47768	3.92184	19.076	6.4508	4.01878	6.42611		5.04836	0.0270699	0.32135	0.0782367
hsa-miR-412-4373199	0.00646592	0.0276731	0.0440712	0.0142148	1e-06	0.128427	0.120606	0.0605129	0.0848779	5.81401	0.050056	0.165108	5.63634	11.696		142.793	0.0966921	75.9411	0.0620663
hsa-miR-422a-4395408	530.083	246.361	2.50009	2.63268	2.92994	66.7652	91.6694	158.835	52.6928	119.97	249.984	169.54	126.743	96.3322		0.802013	0.784022	0.869035	0.610443
hsa-miR-423-5p-4395451	1.08078	0.96904	0.64037	1.79942	1.0266	0.32064	0.320494	0.442389	0.555375	0.381971	1.13264	0.4514	0.327998	0.323524		0.428679	0.0250029	0.641336	0.1841
hsa-miR-424-4373201	0.287787	0.537609	0.0030775	0.0700017	0.288745	0.245029	0.238386	0.325648	0.241908	0.0823854	0.211348	1.21544	0.147293	0.333312		1.42291	0.508056	0.454435	0.248135
hsa-miR-425-4380926	41.3001	20.2329	30.8453	14.8515	10.7322	11.3296	12.6176	31.0041	170.371	74.4672	17.6145	27.8669	57.7504	47.701		2.12273	0.163249	1.32878	0.595368
hsa-miR-429-4373203	0.0361734	1e-06	0.0633715	1e-06	0.0217456	0.0277383	0.142632	0.0565389	0.0830735	0.0194045	1e-06	0.0429702	0.0264931	0.0496848		2.05443	0.191827	0.541614	0.266643
hsa-miR-431-4395173	1e-06	0.000798526	0.353548	0.880585	0.374716	0.0285182	0.0446675	0.00389378	0.000556063	1e-06	0.00192849	1e-06	1e-06	0.0109566		0.0312434	0.125922	0.275463	0.297895
hsa-miR-433-4373205	0.147939	0.786015	1.92783	15.5144	7.20936	0.283422	1.29	0.0826059	0.846472	0.0496705	1.63092	0.242235	0.115004	0.301441		0.105133	0.187429	0.213049	0.0782799
hsa-miR-449a-4373207	0.0110875	0.00626542	0.0110331	0.00405955	0.0525149	0.00871686	0.0139399	0.00389918	0.00711724	0.000145422	0.000204826	0.00217236	0.00013952	0.0207743		0.37344	0.30849	1.16832	0.899008
hsa-miR-449b-4381011	0.570806	0.238594	0.0880201	0.0485809	0.117511	0.258104	0.258524	0.172228	0.227752	0.175377	0.184116	0.203836	0.146783	0.486309		1.1038	0.835337	1.23945	0.680467
hsa-miR-450a-4395414	1e-06	0.101787	0.0396641	1e-06	0.0963127	0.0138116	0.0159353	0.000246587	0.0144733	4.08171e-05	1e-06	0.00630836	0.00137415	0.00563232		0.135108	0.138338	0.277583	0.116795
hsa-miR-451-4373360	34.2985	12.0891	91.0746	27.7715	14.2301	24.2351	1.23488	37.7495	131.374	47.1941	8.91781	10.523	17.6275	11.1963		0.897897	0.855535	0.710334	0.663453
hsa-miR-452-4395440	0.432291	1.08045	0.26999	0.248021	0.597856	0.684454	0.338768	0.262136	0.514604	0.216364	0.534658	0.30197	0.240775	0.376298		0.73339	0.424686	0.632209	0.0952923
hsa-miR-454-4395434	9.01966	7.95372	54.2284	48.4537	36.1988	4.15839	4.53584	6.38368	16.7552	204.865	7.64592	5.21432	169.22	96.1321		1.83544	0.379117	21.042	0.0425604
hsa-miR-455-3p-4395355	0.885198	1.36569	0.424836	0.414813	0.432229	0.484654	0.425836	0.433285	0.300104	0.228384	0.422109	0.789209	0.28005	0.325098		0.581729	0.196318	0.58387	0.032814
hsa-miR-455-5p-4378098	5.26733	3.44052	1.34815	1.24793	1.21914	1.10269	1.0639	1.14742	0.706389	0.962284	1.73711	2.16817	0.822883	0.740692		0.463657	0.173323	0.637386	0.0802522
hsa-miR-483-5p-4395449	13.4457	6.20584	3.93395	6.80942	10.7769	2.31502	2.90869	4.1307	4.84512	3.59884	7.065	7.09833	5.09033	3.46762		0.546756	0.0937492	0.857233	0.512473
hsa-miR-484-4381032	26.4661	9.25112	28.0121	45.303	47.3361	7.1158	5.80127	8.64812	10.0042	6.65544	9.88121	13.1271	4.52764	11.0881		0.273034	0.0304209	0.816128	0.498126
hsa-miR-485-3p-4378095	7.88479	1.5655	0.0563273	0.153737	0.192759	0.63685	0.770767	1.1091	0.700052	0.274815	1.51015	1.48296	0.361172	0.441641		0.410897	0.484679	0.347069	0.00729066
hsa-miR-485-5p-4373212	1e-06	0.00537182	0.00818376	0.218626	0.0834392	0.0959898	0.115853	0.0755401	0.0341619	0.00855827	0.0425614	0.0313689	0.0168952	0.0567572		0.840821	0.827102	0.415756	0.116242
hsa-miR-486-3p-4395204	2.04071	0.900394	8.23049	8.35438	6.63396	0.645293	0.311298	0.731732	1.14753	0.318537	1.0524	1.1929	0.336986	0.444405		0.131267	0.0445567	0.432943	0.0178116
hsa-miR-486-5p-4378096	25.2476	6.29685	420.796	526.589	577.577	5.23804	2.42733	5.30145	48.0856	6.50944	11.1016	6.73407	3.15964	3.86628		0.0329882	0.0710581	0.343154	0.279466
hsa-miR-487a-4378097	36.0786	10.9634	0.386885	0.655893	0.21006	4.52847	5.0819	10.8257	0.866658	3.68467	22.7483	10.2708	0.699191	5.04532		0.733354	0.738272	0.347159	0.129052
hsa-miR-487b-4378102	0.849727	1.63199	0.858552	0.979104	2.03055	4.95892	5.91906	1.68692	1.87583	0.987967	4.58426	4.13383	1.7384	2.12571		2.45068	0.0160911	0.419026	0.0245601
hsa-miR-488-4395468	0.386375	0.0295772	1e-06	0.0352443	1e-06	0.0940143	0.12564	0.199766	0.0855275	2.2572	0.0591979	0.33529	3.53512	2.77203		11.6527	0.0734053	19.0438	0.0173043
hsa-miR-489-4395469	9.49437	7.02563	10.7927	12.6892	25.2265	3.64022	8.00205	3.70735	7.31842	3.65668	9.03603	6.50018	4.25677	4.46279		0.430798	0.078904	0.647898	0.0585723
hsa-miR-490-3p-4373215	2.20392	0.690459	0.186724	0.491933	0.0377042	0.675967	0.472494	1.66715	0.822754	3.32772	1.0933	2.12945	4.4777	2.64075		2.66293	0.0673953	3.04503	0.0296889
hsa-miR-491-3p-4395471	0.0340329	1e-06	0.036347	0.00830118	0.0426258	0.00374979	0.0167624	0.0124078	0.0275374	0.00700467	1e-06	1e-06	0.00186936	1e-06		0.317532	0.123686	0.293587	0.194386
hsa-miR-491-5p-4381053	14.124	6.07393	4.55035	5.26537	3.91461	3.53332	3.60342	3.45429	12.0214	8.70916	8.79503	3.06201	6.46548	7.433		0.934606	0.842338	1.31175	0.321053
hsa-miR-492-4373217	1e-06	1e-06	0.153891	0.140782	0.123439	0.0103518	0.00076852	0.00876146	1e-06	1e-06	1e-06	0.00779345	1e-06	0.00280642		0.0405069	0.0804565	0.202941	0.13923
hsa-miR-493-4395475	0.0111491	0.0351003	0.016131	0.03332	0.0297466	0.220221	0.337595	0.0145725	0.0638811	0.00424075	0.18133	0.0507474	0.0195425	0.0230506		4.05298	0.0867136	0.107869	0.050727
hsa-miR-494-4395476	115.286	46.8062	32.4237	15.2056	8.43197	13.1321	27.3481	21.1471	19.2333	7.46702	47.9909	24.4113	15.6247	11.4157		0.478181	0.303811	0.450304	0.0379179
hsa-miR-495-4381078	0.56962	2.64383	0.831033	1.01013	1.11024	6.35559	11.2853	1.50461	0.966294	1.79568	5.62436	2.57483	2.2404	2.53317		3.14329	0.0482579	0.464079	0.1733
hsa-miR-499-3p-4395538	1e-06	1e-06	85.7448	97.9201	61.686	0.000555096	0.000715069	24.1573	0.00194304	166.865	1e-06	0.000262114	91.124	148.359		0.974813	0.96896	33.6369	0.0257781
hsa-miR-499-5p-4381047	4.54435	1.37328	11.9338	17.2262	13.3787	3.24007	0.669135	0.905249	3.77253	5.00557	1.88125	0.721704	0.909886	1e-06		0.196115	0.0549138	1.05728	0.952734
hsa-miR-500-4395539	5.13041	3.86543	1.33791	2.53245	0.62195	2.80116	3.75644	3.84874	3.16791	1.16759	2.69202	7.91439	2.06159	2.45368		1.23003	0.565531	0.470033	0.0485968
hsa-miR-501-3p-4395546	0.264451	0.547386	0.100132	0.270844	0.160081	0.178133	0.211594	0.247652	0.251832	0.128473	0.511104	0.732794	0.216849	0.101739		1.06742	0.863545	0.419163	0.0734526
hsa-miR-501-5p-4373226	2.71147	2.77527	1.58554	3.94639	0.932949	3.01891	3.12178	2.68401	2.55892	1.3837	2.92957	9.92095	2.15959	3.41514		1.44995	0.294889	0.574268	0.235176
hsa-miR-502-3p-4395194	0.503852	0.337657	0.156255	0.315461	0.145478	0.108219	0.142237	0.121868	0.107063	0.103201	0.359656	0.200056	0.111704	0.110794		0.519791	0.103443	0.626888	0.166236
hsa-miR-502-5p-4373227	2.5159	1.09857	0.202217	0.539813	0.199972	0.963279	0.886608	1.20113	1.05594	0.651363	1.64683	1.91385	0.811554	0.773217		1.20753	0.695809	0.583266	0.0238533
hsa-miR-504-4395195	1.65069	1.44857	0.127536	0.0596859	0.219893	0.569996	0.405105	0.460536	0.188748	0.383297	0.833751	0.631773	0.36596	0.306922		0.656912	0.532415	0.683631	0.131358
hsa-miR-505-4395200	0.172429	0.387865	1.89471	3.9137	0.854333	0.379988	0.201293	0.221655	0.2921	0.140392	1e-06	0.142643	0.136102	0.0781802		0.122475	0.137875	0.573127	0.169768
hsa-miR-507-4373232	0.301258	0.068756	1e-06	0.00751264	0.000258934	0.0492076	0.0820342	0.377981	0.00991297	0.0292693	0.193538	0.125042	0.0309216	0.0676365		1.41988	0.661414	0.305181	0.136409
hsa-miR-508-5p-4395203	1e-06	1e-06	62.5517	57.2234	49.9312	1e-06	1e-06	1e-06	1e-06	20.3158	1e-06	1e-06	5.5127	1e-06		0.0845531	0.0902052	8.60952e+06	0.291603
hsa-miR-511-4373236	0.27549	0.651406	0.901237	1.22734	1.19571	0.624176	0.409907	0.492907	0.553453	0.252531	0.442788	0.295346	0.244136	0.492073		0.49755	0.0730839	0.701589	0.221573
hsa-miR-512-3p-4381034	4.15853	1.86429	1.9972	1.15872	2.11971	3.17779	1.77076	2.11314	2.197	1.46768	4.93034	2.38251	1.43471	0.575923		0.98587	0.961996	0.419793	0.0237172
hsa-miR-513-5p-4395201	1e-06	1e-06	1e-06	1e-06	1e-06	1e-06	1e-06	0.000201544	1e-06	0.00121362	1e-06	7.14593e-05	1e-06	0.000342869		203.832	0.164081	11.2453	0.320051
hsa-miR-515-3p-4395480	0.158887	0.020813	0.00035843	0.000768075	0.00131008	0.0145285	0.0186377	0.0167742	0.00375111	0.000268003	0.0348835	0.0183062	0.0116604	0.00253279		0.37012	0.500121	0.270603	0.0492254
hsa-miR-515-5p-4373242	1e-06	1e-06	0.00139936	0.00147869	0.00729877	1e-06	1e-06	1e-06	1e-06	1e-06	1e-06	1e-06	1e-06	1e-06		0.000491216	0.207463	1	#DIV/0!
hsa-miR-517a-4395513	3.83193	3.30037	3.47251	1.78947	3.07134	4.91784	2.47661	1.94988	1.37987	1.10308	5.53157	3.02824	1.4377	0.347948		0.796488	0.373496	0.299598	0.0212514
hsa-miR-517b-4373244	0.491095	0.461572	8.75421	16.3422	5.61338	1.52734	1.0713	0.624766	0.0149111	37.7796	1.13973	1.14749	61.5104	18.9608		2.1718	0.369736	42.8015	0.0887979
hsa-miR-517c-4373264	1.93331	1.07522	0.579941	0.296383	0.63855	2.78954	1.42146	1.10296	0.699082	0.823895	2.46517	1.62055	1.29483	0.474324		1.55878	0.22059	0.513538	0.0833226
hsa-miR-518a-3p-4395508	0.104681	0.0173326	0.00947918	0.00570932	0.00571461	0.099789	0.0545744	0.0784212	0.0278637	0.0327249	0.109476	0.071718	0.042652	0.0147816		2.06803	0.210766	0.408103	0.0207892
hsa-miR-518b-4373246	0.385839	0.148716	0.1421	0.0656316	0.116942	0.51836	0.200041	0.208105	0.12496	0.153843	0.260741	0.262153	0.120889	0.069538		1.24054	0.573391	0.437347	0.0467859
hsa-miR-518d-3p-4373248	9.00716	1.60173	0.259891	0.45899	0.397457	0.593379	0.516331	1.00513	1.02281	0.560014	1.47191	1.64431	0.617178	0.575923		0.379381	0.436752	0.56065	0.0560843
hsa-miR-518d-5p-4395500	1e-06	0.0151413	0.534024	0.504013	0.319496	0.154323	0.0756964	0.0259772	0.00950916	0.0149008	0.0393823	0.0265615	0.0330034	0.0095449		0.157397	0.114582	0.346654	0.166917
hsa-miR-518e-4395506	0.401946	0.163984	0.117601	0.10313	0.332602	0.307152	0.269876	0.298621	0.083362	0.213681	0.238604	0.273665	0.271074	0.115739		1.02834	0.926759	0.816289	0.467462
hsa-miR-518f-4395499	0.478328	0.227609	81.9674	56.9859	25.2966	61.8639	41.7692	912.947	0.111069	2.01047	0.344288	104.726	8.78328	3.23541		3.82524	0.378949	0.0250127	0.2674
hsa-miR-519a-4395526	0.100766	0.0978441	0.134155	0.174649	0.247735	0.493125	0.141254	0.110981	0.148294	0.000549548	0.196104	0.224764	0.00409977	0.28067		1.17699	0.649833	0.434103	0.325417
hsa-miR-519c-3p-4373251	0.191986	0.218488	89.7585	126.811	93.3042	0.943455	0.935214	0.406517	0.15026	0.130447	0.408013	1.02348	0.538777	0.091059		0.00828492	0.0775702	0.393222	0.108663
hsa-miR-519d-4395514	0.301676	0.182204	0.196824	0.0853499	0.226545	0.0594173	0.0402008	0.0204237	0.0704886	0.0970945	0.280037	0.0259788	0.107303	0.0552051		0.423215	0.0295771	1.04563	0.933151
hsa-miR-519e-4395481	0.0363745	0.135337	0.0385528	0.262344	0.125336	0.296689	0.128191	0.127749	0.28059	0.0421458	0.12368	0.340442	0.20079	0.143682		1.56458	0.233901	0.596015	0.215983
hsa-miR-520a-3p-4373268	0.0482969	0.0604392	0.0229872	0.0306182	0.0238953	1.37557	0.765444	2.11607	0.112464	0.252881	0.0475204	1.32269	0.323482	0.136308		19.248	0.0236617	0.248328	0.0801779
hsa-miR-520b-4373252	1.5179	0.587487	3.95308	3.49074	3.45544	0.521965	0.648136	0.637009	0.298444	953.793	0.915536	0.704895	1755.61	1656.53		186.671	0.0928796	2343.5	0.0288069
hsa-miR-520e-4373255	0.186607	0.0912285	18.151	15.0067	0.208031	0.019723	0.0206655	0.057607	483.219	0.0401497	0.0458698	0.0490188	0.138385	0.0555891		7.98644	0.407735	0.000968631	0.363433
hsa-miR-520f-4373256	1e-06	0.00482127	0.65292	0.617082	0.165726	0.00523725	0.00431438	0.00244049	0.00114181	2.36778	0.00550397	0.0070336	0.00120126	4.96553		2.83849	0.398955	571.412	0.230789
hsa-miR-520g-4373257	0.00561333	0.0162505	0.221746	0.151515	0.206308	0.250872	0.0580874	0.0507442	0.00263777	0.0804666	0.066141	0.0778844	0.103576	0.0542567		0.687864	0.493745	0.941211	0.89942
hsa-miR-522-4395524	0.0367802	0.0642851	0.00179722	0.0206392	0.0415177	0.510869	0.145125	0.135408	0.250961	1391.6	0.244463	0.158382	1563.71	2493.48		18348.8	0.0936886	7540.5	0.0337277
hsa-miR-523-4395497	0.160214	0.0163976	0.00592477	0.0225228	0.0115087	0.0189327	0.0249878	0.0460833	0.0133922	0.0260339	0.0565899	0.0429702	0.0387076	0.00851927		0.708571	0.692775	0.721937	0.442529
hsa-miR-525-3p-4395496	0.0924024	0.0436652	0.0941417	0.125916	0.147202	0.0449675	0.0272494	0.0116574	0.0289867	0.0180674	0.0357649	0.0297386	0.0291524	0.00762497		0.257408	0.0116192	0.614974	0.20669
hsa-miR-526b-4395493	1e-06	0.0123327	1e-06	0.0364114	0.045971	0.0257912	0.0045667	1e-06	1e-06	0.000608495	1e-06	0.00394839	0.0072881	0.00378877		0.269778	0.223571	0.681177	0.700318
hsa-miR-532-3p-4395466	29.9	14.5266	4.0755	7.17278	3.89297	7.51632	10.9919	8.24424	11.2709	5.22899	21.2102	20.6989	8.88122	9.64611		0.967046	0.943083	0.59441	0.0991788
hsa-miR-532-5p-4380928	0.256685	0.395741	12.6843	26.4745	11.4309	0.349176	0.317619	0.183187	0.360366	0.17153	0.652337	0.509262	0.230807	0.264428		0.0329449	0.109709	0.562209	0.0507323
hsa-miR-539-4378103	0.588483	3.32333	1.66899	2.1384	2.78344	12.441	25.7298	3.02805	5.76585	1.97593	10.2581	3.40931	2.04027	6.54751		3.76602	0.0524676	0.348453	0.129696
hsa-miR-542-3p-4378101	0.150316	0.384919	0.00416628	0.0545428	0.0970499	0.138699	0.214845	0.138637	0.244437	0.122898	0.204999	0.177572	0.217451	0.231638		1.3597	0.501001	1.02214	0.9208
hsa-miR-545-4395378	0.687806	1.31552	0.0532889	0.170227	0.0932256	0.339392	0.593109	0.389417	0.797487	0.141173	0.501628	0.394605	0.274668	0.114462		0.8491	0.792971	0.351702	0.00681543
hsa-miR-548a-3p-4380948	1.18105	0.185004	0.000307309	0.0045958	0.00232891	0.0784559	0.0651707	0.104269	0.118547	0.0458649	0.228726	0.214713	0.0378584	0.0908069		0.398238	0.51223	0.431002	0.0527713
hsa-miR-548a-5p-4395523	1e-06	0.00798568	0.430767	0.492615	0.0155803	0.000207015	0.0071908	0.00181148	1e-06	0.473204	0.000561934	0.0026597	0.873426	0.181237		0.903662	0.906538	245.797	0.127265
hsa-miR-548b-5p-4395519	0.0303128	0.0544332	1e-06	0.00576499	0.00170604	0.0299983	0.0485754	0.0161691	0.0165335	0.0181931	0.109173	0.0748154	0.0171667	0.0124212		2.06664	0.226569	0.323648	0.0777705
hsa-miR-548c-3p-4380993	1.95081	0.251674	0.00924557	1e-06	0.00699661	0.12226	0.123739	0.149414	0.174528	0.0608134	0.419775	0.337387	0.0690009	0.113514		0.393227	0.518917	0.366706	0.0416489
hsa-miR-548c-5p-4395540	0.0236515	0.0222605	1e-06	0.00173666	0.0138389	0.0108439	0.0158801	0.010412	0.00629112	0.0192704	0.0253072	0.0297798	0.00891072	0.00789386		1.21603	0.655085	0.732383	0.434418
hsa-miR-548d-3p-4381008	0.383175	0.0844142	0.000848957	1e-06	1e-06	0.0275659	0.0337813	0.0336649	0.0223208	0.0313266	0.0617974	0.100934	0.0228092	0.0493415		0.454868	0.53062	0.738956	0.428284
hsa-miR-548d-5p-4395348	0.0183901	0.0435142	1e-06	0.00624334	0.00853656	0.0223284	0.0235255	0.0151387	0.0136263	0.0347109	0.0497448	0.0656291	0.0213556	0.0108809		1.86144	0.2102	0.704737	0.426646
hsa-miR-551b-4380945	1e-06	0.0073534	1e-06	1e-06	0.00360414	0.003151	0.000587701	0.00488437	0.015838	0.000333629	1e-06	0.000194557	0.00110922	0.0225137		2.46405	0.319852	1.94321	0.655056
hsa-miR-561-4380938	0.255443	0.0843557	1e-06	0.000113229	0.00944568	0.0348675	0.0535254	0.174148	0.0607292	0.0556117	0.205426	0.0957542	0.0701584	0.0568753		1.28346	0.722384	0.58498	0.192944
hsa-miR-570-4395458	0.101396	0.0347373	0.203342	0.0565055	0.0442822	0.0204469	0.0134092	0.00430248	0.0335983	0.0517798	1e-06	0.0064902	0.0353967	0.0293793		0.245818	0.0984502	2.97913	0.0329801
hsa-miR-574-3p-4395460	56.0667	23.1129	0.187372	0.706388	0.0965132	10.225	13.0716	14.2648	15.3752	12.558	24.6701	17.166	9.09932	14.9902		0.910705	0.902871	0.773377	0.220887
hsa-miR-576-3p-4395462	0.225324	0.0417705	0.0321726	0.0232687	0.0629727	0.0691573	0.0622565	0.0524973	0.0795239	0.0583361	0.0955691	0.0559577	0.0688576	0.0360201		0.833208	0.751746	0.786645	0.277118
hsa-miR-576-5p-4395461	1e-06	0.0165002	0.0567978	0.0216054	0.0285745	1239.06	979.817	1272.44	1e-06	0.0018886	1e-06	1240.31	0.00338826	1e-06		21288.5	0.0365216	2.23089e-06	0.0263685
hsa-miR-579-4395509	0.397238	2.29521	0.788388	0.485497	0.888147	0.660223	0.884153	0.881716	0.629175	0.40684	0.362911	0.583773	0.378079	0.307561		0.583016	0.308053	0.545974	0.011787
hsa-miR-582-3p-4395510	1e-06	1e-06	1e-06	1e-06	0.00803141	0.0101599	0.0231855	0.0555291	0.00665444	0.00815292	0.00983193	0.0176827	0.00656841	0.00156996		9.63339	0.0362141	0.264805	0.100335
hsa-miR-589-4395520	0.0867539	0.0344018	0.0597457	0.0955589	0.0613781	0.0035011	0.00371446	0.00169017	0.0363861	0.0178558	0.0478509	0.00434171	0.0165017	0.0159638		0.243058	0.00546986	1.03239	0.952108
hsa-miR-590-5p-4395176	106.971	65.6457	10.1119	10.9931	9.434	26.2096	24.2073	20.5831	35.3965	26.0197	33.6536	20.2448	17.9232	15.7791		0.601665	0.460337	0.745153	0.157911
hsa-miR-597-4380960	2.76077	0.529106	0.174582	0.0882985	0.0637633	0.326018	0.421431	0.335501	0.320975	0.117402	0.602774	0.440581	0.23209	0.208042		0.461587	0.493606	0.455636	0.00614868
hsa-miR-598-4395179	1.49182	1.43657	0.575137	0.674333	0.372386	0.748474	0.844616	0.603066	0.828477	0.539066	0.971772	1.2427	0.743683	0.517613		0.859473	0.62279	0.687278	0.0506229
hsa-miR-615-3p-4386777	0.292209	1.18315	0.543736	0.136932	0.538071	0.430482	0.683669	0.277467	3.39058	0.0220135	0.0378304	0.549229	0.275812	0.501022		1.27194	0.713797	0.297564	0.27942
hsa-miR-616-4395525	0.139475	0.561605	3.54793	2.50625	1.25603	0.141025	0.108696	0.231068	0.165458	0.211325	0.222625	0.0511004	0.0461271	0.118089		0.0898393	0.0816619	0.816418	0.642333
hsa-miR-618-4380996	1.14796	0.48789	11.3686	11.1004	3.9119	0.150729	0.41852	0.778295	1.4861	0.183078	0.712365	0.422048	0.27277	0.24672		0.092616	0.0984307	0.354112	0.0735771
hsa-miR-625-4395542	0.760001	0.362896	0.207183	0.241909	0.376017	0.0581944	0.0349483	0.0518464	0.233021	0.0810825	0.623166	0.0258531	0.0539871	0.0755694		0.352973	0.0664103	0.410191	0.340736
hsa-miR-627-4380967	0.386375	0.351021	0.00291958	0.00109681	0.000139821	1.78636	0.349017	1.47569	0.185377	2.24005	0.488926	2.52709	3.21709	1.29141		10.1596	0.00437893	1.98124	0.174471
hsa-miR-628-5p-4395544	8.17417	8.88042	448.504	327.768	86.875	5.31116	6.98552	6.45039	6.93326	623.192	6.83854	9.65636	569.187	659.828		1.19567	0.804422	87.8339	0.00184685
hsa-miR-629-4395547	0.055517	0.0455827	0.00866236	0.00244582	1e-06	0.00421289	0.000517328	0.000724055	0.0163285	0.0160257	0.0534632	0.000390736	0.00349561	0.0113194		0.527179	0.444459	0.815498	0.810145
hsa-miR-636-4395199	0.773822	0.194067	1.08747	1.76239	0.54634	0.207909	0.184842	0.369434	0.280979	0.15183	0.312448	0.441805	0.144762	0.146193		0.285181	0.0783794	0.492691	0.012158
hsa-miR-642-4380995	0.055787	0.0733341	0.0405537	0.0119118	0.0145672	0.0287763	0.0460188	0.0848105	0.0340201	0.0210146	0.120465	0.0413342	0.0396306	0.0112881		1.21038	0.625744	0.404773	0.0752892
hsa-miR-651-4381007	1e-06	0.00162948	0.0326444	1e-06	0.0339104	0.00864466	0.0338751	0.0115128	0.0055455	0.0157941	1e-06	0.0144527	0.000816511	1e-06		0.738528	0.700063	0.448771	0.373391
hsa-miR-652-4395463	2.3523	3.23469	1.28875	1.5752	0.739627	2.09511	0.985801	1.93239	1.71539	0.872685	2.21252	1.31356	0.466116	0.306073		0.719314	0.335089	0.320802	0.00351246
hsa-miR-653-4395403	0.413532	0.655028	0.0195049	0.00961521	0.0153765	0.340335	0.700943	0.228678	0.380649	0.223994	0.416876	0.536065	0.313331	0.151558		1.64334	0.36315	0.529189	0.041656
hsa-miR-654-3p-4395350	0.107773	0.133196	0.0244331	0.0161148	0.0426258	0.116793	0.238055	0.166592	0.0677109	0.0312399	0.16252	0.181933	0.0673003	0.0328024		1.82523	0.14226	0.281367	0.00427357
hsa-miR-654-5p-4381014	1e-06	0.089413	0.0103658	0.0489188	0.0027182	0.143292	0.521005	0.0711194	0.0133829	0.013035	0.09257	0.042703	0.0401003	0.0658783		3.68037	0.176944	0.26924	0.224024
hsa-miR-655-4381015	0.201112	0.52327	0.0703151	0.197583	0.144573	2.09076	2.75179	0.447943	0.241239	0.435738	1.0933	0.594801	0.454943	0.712492		4.3116	0.0326304	0.444103	0.167631
hsa-miR-660-4380925	2.20545	20.4019	23.7191	23.9929	12.133	22.0549	37.6445	14.6455	28.355	7.80572	6.39386	58.5452	27.1289	7.59445		1.41609	0.350129	0.507389	0.212584
hsa-miR-671-3p-4395433	0.0529243	0.0697157	1.27985	1.53638	1.14462	0.0110258	0.0417051	0.0236075	0.0686562	0.00878059	0.00954983	0.00661739	0.00606515	0.0030162		0.024356	0.0645371	0.221665	0.0887469
hsa-miR-672-4395438	0.8	0.266024	0.00772622	0.0249907	0.0580673	0.148654	0.306162	0.654919	0.224616	0.16386	0.357667	0.473843	1.11943	0.276231		1.78911	0.344611	1.44009	0.654873
hsa-miR-708-4395452	1.2295	0.707415	2.49662	2.49759	1.48131	0.451258	0.568948	0.393214	0.488535	22.0626	0.88619	0.487164	48.4276	29.6909		6.83225	0.136533	61.1736	0.0524198
hsa-miR-744-4395435	5.37056	3.16812	1.4054	1.10767	0.982732	0.99311	1.55765	1.56741	1.59608	0.855319	3.58181	1.45849	0.802603	1.03093		0.620596	0.350268	0.50004	0.059655
hsa-miR-758-4395180	0.0382094	0.109547	0.017217	0.0123747	0.00986046	0.130401	0.202974	0.094692	0.354175	0.0356126	0.128042	0.154479	9.40716	7.09079		52.2242	0.150242	31.0559	0.198923
hsa-miR-872-4395375	0.0502432	0.00688957	0.320629	0.102276	0.163444	0.00590039	0.00441726	0.00988452	4.35651e-05	0.0105146	0.0118636	0.0091849	0.00851817	0.0114536		0.0619724	0.0917236	1.47654	0.140152
hsa-miR-885-3p-4395483	1e-06	0.087391	0.232126	0.270844	0.179104	0.131946	0.0432058	0.0510618	1e-06	0.0354648	0.0476193	0.0245094	0.00306852	0.00350577		0.245757	0.0767008	0.281817	0.134712
hsa-miR-885-5p-4395407	315.189	182.105	381.881	283.958	351.863	26.4285	69.3281	102.707	14.5963	93.9963	100.754	118.56	48.2266	26.7033		0.220499	0.00120688	0.78139	0.577994
hsa-miR-886-3p-4395305	0.786257	0.658671	4.61387	3.49074	3.98304	1.60217	0.495641	0.536774	0.773532	1.22989	4.1373	0.378268	0.399359	2.37997		0.489884	0.186836	1.01196	0.985349
hsa-miR-886-5p-4395304	0.91705	1.56009	2.98138	2.5167	8.19571	2.2238	1.08777	1.31438	1.91924	0.666434	6.94844	1.33005	0.350566	1.67127		0.601626	0.407252	0.3627	0.160989
hsa-miR-887-4395485	1e-06	0.0018206	0.000330968	0.00145328	0.0289934	0.0116787	0.00674657	0.0319373	0.0164307	0.00476448	1e-06	0.0215447	0.000524692	0.00485924		1.67842	0.526709	0.229761	0.0577075
hsa-miR-888-4395323	2.66673	1.94212	80.7829	54.8924	6.47495	0.671764	1.05436	2.95547	0.781075	20.714	3.47904	1.46052	13.9458	12.2096		0.216801	0.231573	9.01142	0.0295447
hsa-miR-889-4395313	1e-06	0.504046	0.279124	0.146354	0.190633	1.47327	1.4473	0.621742	0.366411	0.20048	0.672539	1.0871	0.669316	0.384737		3.43349	0.0097751	0.442644	0.0586139
hsa-miR-891a-4395302	0.0263158	0.0258916	0.0151344	0.0112614	0.0141984	0.113521	0.206236	0.0143619	0.0336449	0.0046729	0.038867	0.0201578	0.000369986	0.00502363		2.61522	0.228207	0.0471733	0.0785007
hsa-miR-92a-4395169	64.4931	26.1843	61.2219	33.1407	23.6353	10.808	9.23024	13.7122	23.9099	15.322	22.5443	12.6624	10.672	13.7175		0.352963	0.0356017	0.855235	0.462392
hsa-miR-93-4373302	13.233	9.54422	20.3644	11.4759	8.19571	5.0456	4.77125	8.11386	10.9097	4.01537	7.49375	6.13677	3.49129	5.29615		0.488871	0.0358016	0.602898	0.0353107
hsa-miR-9-4373285	5.33716	0.56512	1.3803	2.23385	2.07897	0.702235	2.93095	0.216943	0.348815	0.472548	0.0839508	0.483464	1.61861	0.442867		0.349774	0.14011	1.0633	0.933974
hsa-miR-95-4373011	294.489	153.876	75.4254	69.0005	72.2973	59.0565	63.9276	89.784	63.4934	78.6041	139.072	65.7755	43.8273	26.9824		0.526682	0.223834	0.621122	0.18694
hsa-miR-98-4373009	1e-06	0.455533	6.97396	3.06425	4.59757	27.57	1.08475	0.264876	0.392437	0.757088	0.303273	1.44742	0.469357	0.0500303		1.1905	0.863768	0.082187	0.337926
hsa-miR-99a-4373008	57.643	40.7755	18.3153	10.5234	8.98718	31.6476	43.4827	31.1981	23.5643	16.0615	59.4535	29.415	16.8977	23.2466		1.12122	0.764536	0.513855	0.0199597
hsa-miR-99b-4373007	18.8184	11.8321	3.09938	4.05453	2.83406	7.49031	9.60222	8.49956	7.73571	8.97887	20.2758	9.47075	5.27715	6.21152		1.14208	0.750831	0.648997	0.149222
MammU6-4395470	7517.69	2265.52	3256.21	4923.72	8421.55	929.316	1138.07	1435.55	2431.34	1300.21	4271.98	1498.68	771.092	2063.6		0.333523	0.0386583	0.706524	0.396317
MammU6-4395470	6888.97	2853.72	3989.46	4680.78	7690.54	782.542	1212.16	1499.63	2191.24	1403.23	4307.66	1579.75	863.923	2028.15		0.337722	0.0147675	0.742297	0.443832
MammU6-4395470	6751.88	2271.81	3420.47	5746.76	8676.34	962.755	1131.77	1381.85	2289.05	1333.99	4049.95	1437.63	1018.17	2056.46		0.323848	0.0314261	0.783544	0.495229
MammU6-4395470	6946.51	2830.08	3432.34	5746.76	7501.01	947.528	1134.92	1468.76	2270.09	1634.39	4049.95	1355.38	794.42	2055.03		0.329899	0.0155769	0.798787	0.55196
RNU44-4373384	77.4435	52.8059	11.5914	19.9392	12.2005	28.681	27.1404	48.2142	45.5233	38.0687	111.098	44.8016	28.4579	66.2545		1.39939	0.404841	0.869388	0.707895
RNU48-4373383	825.471	394.431	325.605	301.609	270.948	205.078	286.297	370.001	334.888	185.276	915.039	373.892	189.593	588.112		0.904436	0.761478	0.774974	0.607514

## Sheet: TLDA B2 CT
Cycle Threshold
Target Name	S1	S2	S4	S5	S6	BMD18	BMD31	BMD12	BMD11	BMD1	BMD7	BMD8	BMD2	BMD4	mean		SD
dme-miR-7-000268	33.64	32.732	29.364	28.85	40	34.123	28.69	28.648	28.112	35.991	31.926	34.497	32.724	31.966	32.2331		3.37235
has-miR-1305-002867	30.631	29.509	39.623	29.359	26.46	30.571	29.763	28.46	30.297	30.742	30.899	31.64	32.193	29.833	30.7129		2.91939
hsa-let-7e#-002407	35.58	32.509	40	31.492	40	40	34.014	30.539	31.846	40	34.81	37.179	40	34.76	35.9092		3.59419
hsa-let-7f-1#-002417	28.471	27.19	28.456	27.068	27.266	30.166	26.556	26.465	28.688	40	29.189	32.677	40	29.887	30.1485		4.49207
hsa-let-7f-2#-002418	26.671	24.718	32.486	31.217	27.36	26.684	24.549	25.137	25.014	27.342	24.74	26.629	25.825	26.114	26.749		2.37766
hsa-let-7g#-002118	33.145	30.451	39.603	31.857	31.15	31.623	31.168	30.822	29.756	32.726	29.848	36.294	31.496	32.113	32.2894		2.66324
hsa-let-7i#-002172	31.511	31.136	40	30.278	33.24	33.812	31.413	33.303	31.907	27.751	30.434	33.524	30.267	32.949	32.2518		2.78275
hsa-miR-100#-002142	27.472	24.63	30.524	32.493	33.918	27.182	24.544	26.012	25.43	27.386	27.291	29.445	27.186	27.118	27.9022		2.78265
hsa-miR-106b#-002380	30.687	28.25	28.084	26.063	28.466	27.677	25.738	25.853	24.189	26.726	27.068	27.439	26.061	25.086	26.9562		1.65059
hsa-miR-10a#-002288	40	33.471	37.021	30.702	34.601	31.8	30.86	29.545	29.976	31.501	31.756	29.812	29.393	36.551	32.6421		3.25954
hsa-miR-10b#-002315	25.021	25.052	25.34	23.08	24.453	23.246	22.896	22.954	23.503	23.517	23.539	25.08	23.462	23.633	23.9126		0.879429
hsa-miR-1178-002777	33.71	40	40	40	40	30.085	28.857	28.454	32.234	32.482	32.665	33.034	31.386	31.607	33.8939		4.27119
hsa-miR-1179-002776	29.288	27.341	35.36	34.045	31.109	26.853	25.684	26.975	26.379	26.478	26.843	28.27	26.953	27.423	28.5001		2.96758
hsa-miR-1180-002847	28.291	27.334	29.976	27.431	28.667	27.522	26.221	26.822	26.9	28.26	27.005	28.785	28.061	26.863	27.7241		1.00374
hsa-miR-1183-002841	26.98	26.04	31.441	33.225	34.633	25.917	26.134	25.158	28.65	28.42	27.154	30.191	29.585	28.362	28.7064		2.85131
hsa-miR-1197-002810	28.848	29.232	33.592	40	40	28.504	27.456	26.532	30.03	31.925	30.366	29.851	31.328	28.899	31.1831		4.13986
hsa-miR-1201-002781	26.522	24.705	27.163	24.549	24.522	24.02	23.557	23.589	23.734	25.04	24.506	26.732	24.835	23.764	24.8027		1.18989
hsa-miR-1208-002880	25.235	25.076	30.824	30.546	30.276	26.916	26.263	25.703	25.73	27.693	26.58	27.172	26.875	26.895	27.2703		1.92717
hsa-miR-1225-3P-002766	21.025	18.846	28.004	29.667	31.526	20.711	16.381	19.205	20.476	22.579	21.762	20.055	21.905	19.809	22.2822		4.36518
hsa-miR-1226#-002758	38.577	40	40	33.409	33.946	40	40	35.051	40	40	40	40	40	38.128	38.5079		2.4643
hsa-miR-1227-002769	30.851	28.946	32.359	30.422	30.632	28.04	26.178	26.22	27.689	30.058	29.212	29.168	28.25	28.197	29.0159		1.75688
hsa-miR-1233-002768	23.213	22.752	26.304	25.847	26.221	22.29	21.299	21.244	22.348	24.554	23.168	23.457	23.858	22.851	23.529		1.66184
hsa-miR-1236-002761	40	40	40	39.971	31.846	40	34.247	31.613	40	40	40	40	40	37.407	38.2203		3.19022
hsa-miR-1243-002854	28.812	27.766	29.286	26.984	26.924	28.381	27.749	27.805	28.395	29.356	29.04	30.895	30.36	28.705	28.6041		1.15086
hsa-miR-1244-002791	30.073	28.516	29.987	29.235	28.948	26.24	26.802	25.527	28.542	29.215	27.255	29.722	27.252	25.541	28.0611		1.60357
hsa-miR-1245-002823	29.671	28.242	40	40	40	28.337	25.821	27.922	27.14	40	28.006	30.461	27.364	28.512	31.534		5.65912
hsa-miR-1247-002893	28.363	26.082	26.506	23.962	25.036	25.366	24.68	25.999	25.142	24.961	25.947	25.301	25.156	24.382	25.4916		1.0775
hsa-miR-1248-002870	31.612	31.205	40	40	37.851	30.216	29.916	31.119	30.047	35.618	31.528	34.74	31.27	30.89	33.2866		3.66422
hsa-miR-1249-002868	30.14	29.142	29.927	28.004	28.759	27.988	26.619	29.289	28.198	28.647	28.348	28.875	27.587	29.358	28.6344		0.939213
hsa-miR-1250-002887	40	40	40	40	40	40	35.225	40	36.814	40	40	40	40	33.839	38.9913		2.08777
hsa-miR-1253-002894	25.546	24.288	32.556	29.973	31.682	24.234	23.469	23.012	24.42	25.618	24.709	26.995	23.569	24.939	26.0721		3.09966
hsa-miR-1254-002818	35.481	40	30.599	29.565	31.36	32.513	30.892	30.994	30.368	29.698	30.483	31.349	30.428	28.241	31.5694		2.93014
hsa-miR-1255A-002805	35.786	34.886	33.256	30.338	30.053	31.639	31.474	33.841	31.4	31.601	40	40	40	30.576	33.9179		3.69659
hsa-miR-1255B-002801	32.393	29.036	30.328	28.436	29.349	27.691	25.09	26.944	27.373	29.951	29.419	28.865	30.14	28.373	28.8134		1.75185
hsa-miR-125b-1#-002378	24.533	24.205	34.619	28.774	29.968	23.973	22.04	22.346	23.269	25.846	24.159	25.562	25.668	24.045	25.6434		3.39069
hsa-miR-125b-2#-002158	34.065	30.27	31.378	26.827	28.737	28.231	27.305	26.923	28.021	30.798	28.19	30.633	27.062	27.325	28.9832		2.14051
hsa-miR-126#-000451	19.907	18.157	23.06	21.499	23.195	18.76	17.28	17.965	16.997	19.022	17.475	19.243	18.194	19.298	19.2894		1.99827
hsa-miR-1260-002896	18.597	16.72	24.389	23.894	25.371	18.384	17.397	16.445	15.582	17.532	16.973	19.567	16.446	16.903	18.8714		3.25076
hsa-miR-1262-002852	24.72	23.655	31.093	31.254	31.338	24.978	24.017	23.343	24.973	26.268	24.463	25.783	25.185	24.238	26.0934		2.88756
hsa-miR-1265-002790	33.107	34.337	33.393	29.745	40	40	30.45	35.082	31.138	33.698	35.196	40	40	40	35.439		3.86185
hsa-miR-1267-002885	25.689	23.998	20.491	20.02	19.951	23.942	21.84	22.476	23.225	25.547	24.777	25.714	24.295	24.093	23.2899		2.0374
hsa-miR-1269-002789	40	40	40	40	40	40	30.045	29.521	40	37.952	40	40	40	40	38.3941		3.68993
hsa-miR-1270-002807	29.604	27.865	40	33.499	33.617	28.256	26.314	27.58	26.804	29.294	29.558	28.775	27.264	27.468	29.707		3.69645
hsa-miR-1271-002779	25.314	24.14	26.827	24.569	24.224	24.005	22.576	24.315	23.028	23.431	23.477	24.351	22.708	23.978	24.0674		1.0923
hsa-miR-1274A-002883	20.014	18.116	22.971	21.708	23.739	20.262	18.815	17.995	17.649	19.656	19.251	21.66	19.287	19	20.0088		1.8654
hsa-miR-1274B-002884	16.104	14.135	17.19	15.894	17.82	16.314	15.017	14.205	13.866	15.858	15.507	17.884	15.369	15.248	15.7436		1.26873
hsa-miR-1275-002840	25.849	25.545	24.966	23.082	24.804	24.324	24.616	24.338	25.1	25.544	25.771	24.687	24.906	24.732	24.876		0.714818
hsa-miR-1276-002843	29.926	28.408	34.024	30.714	38.021	30.894	29.392	27.704	30.871	32.201	31.067	36.041	31.502	30.297	31.5044		2.82724
hsa-miR-1282-002803	26.979	26.137	40	28.843	40	26.402	24.571	24.14	26.433	29.468	27.632	28.542	29.268	26.737	28.9394		4.94837
hsa-miR-1285-002822	29.753	28.898	34.625	32.993	32.559	28.425	27.477	26.714	28.823	30.556	29.486	31.306	28.17	28.047	29.8451		2.29226
hsa-miR-129#-002298	40	40	40	34.11	33.626	33.445	40	40	40	40	40	40	40	34.126	38.2362		2.89879
hsa-miR-1290-002863	21.542	20.788	24.159	30.126	29.701	20.876	19.68	20.146	19.98	21.702	20.682	22.495	20.071	19.947	22.2782		3.45035
hsa-miR-1291-002838	27.832	26.652	28.041	25.16	26.974	26.605	25.881	26.345	26.394	27.644	27.172	28.201	26.064	25.66	26.7589		0.929538
hsa-miR-1294-002785	21.566	23.533	38.005	40	32.976	20.382	40	22.545	40	34.121	21.906	20.805	40	40	31.1314		8.69614
hsa-miR-1296-002908	26.552	25.208	31.799	26.882	27.701	28.449	26.802	27.464	28.007	29.335	27.521	28.963	28.481	28.402	27.969		1.54189
hsa-miR-1298-002861	24.13	23.802	27.783	29.048	30.861	24.843	24.848	23.87	24.692	24.859	25.02	25.04	25.805	24.597	25.657		2.09181
hsa-miR-1300-002902	30.632	29.701	34.487	33.773	40	29.827	29.541	28.449	30.654	30.306	29.23	31.721	29.287	28.473	31.1486		3.11261
hsa-miR-1303-002792	27.95	26.358	32.477	27.555	30.489	26.989	26.002	25.34	27.485	27.866	27.364	29.373	27.014	28.16	27.8873		1.8526
hsa-miR-130b#-002114	40	32.649	40	30.667	29.806	29.167	24.688	29.198	28.022	29.618	27.274	29.867	26.878	27.718	30.3966		4.48342
hsa-miR-135b#-002159	31.023	31.345	40	40	40	40	30.426	31.612	32.249	40	40	33.312	36.24	29.512	35.4085		4.39679
hsa-miR-136#-002100	28.657	25.974	29.701	27.185	27.925	25.287	22.322	24.664	24.247	26	23.438	25.627	24.697	25.369	25.7924		2.01832
hsa-miR-141#-002145	30.057	30.773	30.436	35.699	30.405	30.12	29.539	29.648	32.625	31.395	30.868	33.217	30.964	31.218	31.2117		1.65438
hsa-miR-144#-002148	26.362	26.263	23.712	22.611	25.332	26.291	26.472	22.595	20.972	23.093	23.343	26.693	23.867	23.834	24.3886		1.82771
hsa-miR-144-002676	26.185	25.759	25.269	25.284	27.801	26.877	27.365	25.404	23.121	25.196	25.407	25.789	24.947	25.419	25.7016		1.14024
hsa-miR-145#-002149	26.614	24.979	27.891	27.131	27.079	26.559	23.887	24.688	24.122	26.959	24.88	27.28	25.805	25.351	25.9446		1.29178
hsa-miR-148b#-002160	31.008	30.652	31.665	29.465	30.984	30.05	28.987	29.146	28.946	30.924	30.196	31.442	29.813	30.44	30.2656		0.900833
hsa-miR-149#-002164	33.713	32.953	40	37.071	40	35.74	31.933	33.067	34.388	36.627	33.68	36.51	37.361	34.504	35.5391		2.52102
hsa-miR-151-3p-002254	24.01	22.932	26.381	24.201	24.971	22.612	21.654	22.368	21.81	22.739	22.131	23.214	21.761	21.993	23.0555		1.38498
hsa-miR-151-5P-002642	29.007	27.033	33.214	30.301	30.67	27.665	26.299	26.891	26.963	27.895	27.058	28.987	27.014	27.012	28.2864		1.95216
hsa-miR-15a#-002419	32.72	29.288	27.783	26.838	27.886	31.833	27.727	30.785	28.906	32.272	29.405	26.98	29.868	29.61	29.4215		1.91648
hsa-miR-15b#-002173	29.677	27.232	25.719	25.158	22.959	28.72	24.65	27.723	25.661	29.067	28.101	28.757	25.874	28.019	26.9512		1.96557
hsa-miR-16-1#-002420	27.837	31.041	27.039	26.749	26.873	26.824	24.273	24.463	24.673	26.881	25.973	29.678	27.32	24.433	26.7184		1.96609
hsa-miR-17#-002421	40	33.464	33.16	30.405	40	40	30.85	36.623	34.206	40	31.951	40	33.264	35.252	35.6554		3.70765
hsa-miR-181a-2#-002317	25.139	23.162	24.869	22.858	23.944	23.792	23.083	23.289	23.971	24.157	23.644	23.943	22.859	24.207	23.7798		0.694649
hsa-miR-1825-002907	25.142	24.324	27.818	28.797	28.721	26.185	24.407	24.459	25.801	28.662	26.934	28.851	27.854	26.937	26.778		1.73186
hsa-miR-183#-002270	40	40	31.043	29.607	31.26	40	40	39.073	30.024	35.285	35.977	39.755	40	35.095	36.2228		4.18607
hsa-miR-186#-002105	40	40	40	40	33.568	40	34.159	38.192	33.187	40	34.235	35.57	35.014	34.778	37.0502		2.88692
hsa-miR-18a#-002423	35.018	32.918	31.744	31.552	33.252	33.521	31.193	31.162	30.383	31.833	32.381	33.075	31.139	30.767	32.1384		1.28268
hsa-miR-190b-002263	22.294	21.687	27.895	25.143	27.648	22.002	21.72	21.192	21.648	24.442	21.672	24.169	24.213	22.986	23.4794		2.21142
hsa-miR-191#-002678	34.775	31.586	35.698	31.106	31.99	33.991	29.286	32.15	31.441	33.345	31.861	32.183	30.498	31.031	32.2101		1.7198
hsa-miR-192#-002272	40	37.366	32.417	40	40	36.929	35.229	34.989	35.907	33.883	36.868	37.219	36.225	34.671	36.5502		2.31204
hsa-miR-193b#-002366	25.506	24.427	25.142	23.354	24.192	25.67	24.684	25.036	25.429	25.419	25.224	26.713	25.342	25.48	25.1156		0.785507
hsa-miR-195#-002107	40	40	35.18	31.254	30.644	36.538	40	40	40	40	35.148	40	39.125	32.27	37.1542		3.61542
hsa-miR-19b-1#-002425	29.545	28.891	31.356	29.57	29.262	28.715	27.043	27.49	27.333	28.916	27.62	29.429	28.546	27.066	28.6273		1.21909
hsa-miR-200a#-001011	28.465	29.987	31.27	31.475	32.263	28.474	28.481	27.835	28.56	30.443	29.791	30.317	29.827	28.786	29.7124		1.34019
hsa-miR-202#-002362	40	40	40	40	40	40	40	40	34.423	36.779	40	40	40	38.171	39.2409		1.68149
hsa-miR-206-000510	17.955	16.917	16.375	14.78	14.753	16.734	14.586	15.956	15.295	16.68	15.569	16.976	16.447	14.578	15.9715		1.06321
hsa-miR-20a#-002437	31.831	29.677	30.638	27.024	28.507	31.465	27.663	29.139	28.443	30.892	29.117	33.216	29.056	29.336	29.7146		1.70593
hsa-miR-21#-002438	31.565	30.85	30.677	31.725	31.944	29.528	27.206	28.342	30.603	29.14	29.508	40	28.274	26.575	30.4241		3.21894
hsa-miR-213-000516	40	34.053	30.24	29.24	30.399	40	29.938	35.369	40	40	31.053	32.844	30.571	32.06	33.9834		4.27585
hsa-miR-214#-002293	27.411	25.105	27.754	25.939	26.435	24.614	22.852	23.796	23.669	25.658	23.527	25.708	24.532	23.715	25.0511		1.50054
hsa-miR-22#-002301	23.553	22.193	24.245	22.027	23.68	22.766	21.989	21.462	22.377	23.262	22.436	24.176	22.951	23.596	22.9081		0.866278
hsa-miR-222#-002097	40	40	40	35.607	40	31.459	28.251	30.637	30.297	40	30.217	36.142	40	32.201	35.3436		4.64073
hsa-miR-223#-002098	32.501	32.587	28.753	28.188	28.961	32.567	27.923	29.897	27.737	30.671	28.889	32.459	28.87	29.052	29.9325		1.85522
hsa-miR-23a#-002439	34.782	31.535	40	40	40	40	33.269	30.559	32.202	40	37.355	40	40	40	37.1216		3.77372
hsa-miR-23b#-002126	35.437	30.696	40	31.01	33.925	32.621	31.374	33.006	30.392	35.998	33.415	40	31.095	40	34.2121		3.56127
hsa-miR-24-1#-002440	36.569	30.144	35.14	32.733	31.155	30.744	28.439	30.85	28.31	30.754	30.06	30.513	30.167	32.042	31.2586		2.28408
hsa-miR-24-2#-002441	28.726	25.071	29.688	25.62	28.31	25.322	23.3	24.014	24.05	26.124	24.304	26.444	25.062	24.641	25.7626		1.91951
hsa-miR-25#-002442	40	40	31.085	30.789	30.8	40	35.845	40	38.173	40	36.604	37.675	33.835	37.02	36.559		3.59081
hsa-miR-26a-1#-002443	29.53	28.149	32.281	28.146	29.302	25.744	24.127	26.223	24.279	26.069	24.92	25.37	23.85	24.755	26.6246		2.49464
hsa-miR-26a-2#-002115	28.991	27.28	28.898	28.068	29.703	31.356	28.361	29.496	29.257	29.881	27.89	29.93	27.689	30.886	29.1204		1.1945
hsa-miR-26b#-002444	29.052	26.717	29.228	27.278	27.968	27.165	26.031	27.394	26.5	27.558	26.639	27.591	25.562	26.879	27.2544		1.02311
hsa-miR-27a#-002445	27.958	27.048	28.659	26.331	27.629	26.222	25.521	26.226	25.758	26.988	26.287	27.775	25.74	25.397	26.6814		1.01127
hsa-miR-27b#-002174	27.584	25.027	25.59	24.058	25.203	24.245	23.844	24.542	23.549	25.288	24.386	25.705	23.803	25.7	24.8946		1.07059
hsa-miR-29a#-002447	27.223	24.914	30.148	26.312	28.776	27.746	24.971	25.776	25.772	27.352	25.707	30.7	26.849	29.278	27.2517		1.86937
hsa-miR-29b-2#-002166	30.659	27.583	29.947	28.751	30.29	29.334	26.415	27.215	26.392	29.587	26.716	30.068	30.128	28.305	28.6707		1.54681
hsa-miR-302a#-002381	33.203	30.567	32.705	36.117	31.205	29.166	25.875	25.649	23.374	29.56	28.395	28.681	27.955	25.726	29.1556		3.44506
hsa-miR-302b#-002119	34.791	40	40	40	40	32.36	31.94	31.951	36.834	31.817	35.384	40	31.99	37.587	36.0467		3.55971
hsa-miR-302d-000535	32.317	28.791	28.084	31.23	29.81	29.316	29.332	28.361	28.598	31.533	28.257	28.206	28.519	29.687	29.4315		1.35843
hsa-miR-30a-3p-000416	22.366	20.396	20.575	19.247	19.165	21.127	20.117	20.743	20.28	21.192	20.344	22.081	19.551	22.034	20.6584		1.01538
hsa-miR-30a-5p-000417	20.662	18.92	20.279	18.366	20.426	20.153	19.067	18.73	19.253	20.403	19.286	21.296	19.495	19.995	19.7379		0.843256
hsa-miR-30d#-002305	24.057	22.426	25.308	23.306	23.442	23.089	21.715	21.896	21.941	23.117	22.27	23.468	21.993	23.334	22.9544		0.997079
hsa-miR-30d-000420	22.046	19.95	22.698	20.688	23.074	21.21	20.001	20.311	19.989	21.519	20.272	22.181	20.281	20.936	21.0826		1.06111
hsa-miR-30e-3p-000422	22.014	20.173	19.614	18.172	18.33	20.71	19.791	20.096	19.994	21.061	19.961	21.729	19.85	21.503	20.2141		1.13269
hsa-miR-31#-002113	40	30.057	30.492	29.467	30.704	28.628	26.4	27.792	29.218	31.57	27.817	31.256	27.07	29.887	30.0256		3.26698
hsa-miR-320B-002844	26.95	26.338	28.812	25.782	27.701	28.045	25.938	25.755	26.355	28.474	26.351	28.847	27.643	26.081	27.0766		1.14577
hsa-miR-335#-002185	22.783	22.171	26.673	27.175	26.649	22.176	21.462	20.844	21.698	24.214	22.082	23.494	23.705	22.844	23.4264		2.05492
hsa-miR-337-3p-002157	40	40	40	32.187	32.621	33.814	26.337	30.611	30.821	37.369	28.221	38.875	32.361	31.548	33.9118		4.56271
hsa-miR-338-5P-002658	25.987	25.75	25.587	30.532	33.228	27.478	26.8	26.184	27.301	27.528	26.792	28.215	28.423	26.939	27.6246		2.06135
hsa-miR-33a#-002136	31.11	31.378	31.487	28.495	29.238	33.098	27.856	28.847	30.244	32.775	30.706	33.924	29.356	30.827	30.6672		1.80244
hsa-miR-33a-002135	27.899	27.135	30.777	29.463	29.556	26.614	24.529	25.003	24.627	26.946	25.294	24.715	28.685	24.293	26.824		2.17386
hsa-miR-340#-002259	27.302	25.36	28.487	26.793	27.567	26.329	24.92	25.718	25.367	26.482	25.643	27.451	26.151	27.086	26.4754		1.02402
hsa-miR-34a#-002316	28.373	26.548	29.861	27.685	27.891	26.365	23.634	24.735	23.752	26.196	25.055	25.444	25.774	23.19	26.0359		1.93765
hsa-miR-34b-000427	40	40	40	31.238	33.905	40	33.404	40	34.571	40	34.074	38.254	40	31.51	36.9254		3.56054
hsa-miR-34b-002102	25.521	24.65	27.582	26.451	25.718	23.75	22.893	22.32	23.999	26.06	23.836	25.719	24.61	22.454	24.6831		1.57117
hsa-miR-374a#-002125	32.253	26.541	32.266	29.032	28.597	28.04	27.048	28.322	27.169	31.074	27.874	30.658	28.073	29.784	29.0522		1.87611
hsa-miR-374b#-002391	40	29.972	32.111	33.326	31.297	33.048	29.855	30.954	30.988	30.596	30.071	28.351	40	40	32.8978		4.05651
hsa-miR-376a#-002127	32.616	30.993	30.33	30.338	30.523	31.253	29.909	30.995	30.487	33.142	30.406	33.276	29.912	32.014	31.1567		1.15135
hsa-miR-377#-002128	36.207	34.911	40	30.94	40	34.944	29.68	36.107	32.101	37.239	31.088	33.801	40	33.975	35.0709		3.43756
hsa-miR-378-000567	29.08	26.839	27.028	25.081	26.713	29.1	27.252	27.437	27.637	28.863	27.833	30.072	28.72	28.976	27.9022		1.30847
hsa-miR-378-002243	21.885	20.614	20.426	18.596	19.575	20.992	20.337	20.22	20.627	21.129	20.383	22.119	20.771	21.746	20.6729		0.920653
hsa-miR-380-5p-000570	32.974	29.479	40	30.964	32.427	29.484	28.91	28.73	30.987	30.897	31.072	30.83	29.727	32.213	31.3353		2.80973
hsa-miR-409-3p-002332	29.572	25.681	26.443	23.358	23.77	24.427	21.219	23.357	23.618	26.322	23.329	25.486	22.768	23.145	24.4639		2.07675
hsa-miR-411#-002238	34.743	33.208	40	30.081	31.493	29.791	26.515	29.159	28.439	30.188	27.528	32.679	30.261	28.883	30.9263		3.43044
hsa-miR-424#-002309	40	30.976	40	28.555	26.181	28.77	25.512	31.121	27.329	29.707	27.565	29.477	26.32	25.014	29.7519		4.73531
hsa-miR-425#-002302	27.745	27.074	29.942	26.776	26.993	25.46	24.635	26.337	24.794	25.529	24.971	25.544	24.858	24.914	26.1123		1.48957
hsa-miR-432-001026	23.293	23.283	27.895	27.997	27.656	23.147	22.831	22.872	23.488	23.608	23.201	23.865	24.135	23.307	24.327		1.94081
hsa-miR-454#-001996	33.862	31.105	31.258	30.792	30.66	30.019	28.582	31.157	29.366	30.012	29.225	31.051	28.711	30.264	30.4331		1.34001
hsa-miR-483-3p-002339	27.995	24.911	25.321	23.584	24.469	24.76	23.059	25.587	22.734	24.894	24.263	22.478	22.218	24.33	24.3288		1.50559
hsa-miR-488-001106	40	33.752	39.241	33.547	40	32.193	31.804	30.526	33.625	39.054	40	32.463	40	40	36.1575		3.83074
hsa-miR-497-001043	31.325	25.916	30.771	26.137	28.004	27.639	25.222	26.492	26.493	29.057	25.206	29.503	26.931	26.121	27.4869		1.98284
hsa-miR-500-001046	28.935	28.929	30.204	28.735	28.161	27.361	26.316	27.703	26.654	29.532	27.309	28.953	27.818	27.134	28.1246		1.13014
hsa-miR-505#-002087	29.416	26.573	28.67	26.31	27.382	27.537	26.399	26.437	26.342	27.495	26.603	28.003	26.776	26.274	27.1584		0.979193
hsa-miR-516-3p-001149	25.848	24.829	33.568	33.466	40	25.485	24.913	23.802	25.813	27.268	26.067	27.182	25.283	26.062	27.8276		4.58669
hsa-miR-518f#-002387	31.098	31.538	31.47	32.629	33.216	31.141	30.498	29.695	30.345	29.765	31.86	30.122	30.33	30.795	31.0359		1.03763
hsa-miR-519b-3p-002384	29.01	28.029	31.773	30.145	30.969	27.746	26.233	26.804	27.781	28.306	26.678	27.979	27.37	28.064	28.3491		1.61423
hsa-miR-520c-3p-002400	27.294	26.435	28.985	30.335	31.24	26.948	26.14	25.572	27.328	27.289	26.703	27.796	26.908	26.976	27.5678		1.58444
hsa-miR-520D-3P-002743	32.498	31.624	35.675	33.232	32.432	30.782	28.677	30.482	30.547	31.299	30.402	30.838	30.215	30.383	31.3633		1.68845
hsa-miR-520h-001170	30.146	28.782	31.662	29.973	28.814	30.076	29.317	32.842	40	29.941	29.722	30.735	29.103	29.154	30.7334		2.89344
hsa-miR-524-001173	33	30.645	39.451	34.46	40	31.013	31.401	31.301	32.461	33.579	33.03	31.826	28.496	32.009	33.048		3.17351
hsa-miR-543-002376	30.685	27.947	32.23	31.468	29.175	27.909	24.585	27.667	26.847	29.071	26.34	29.408	27.645	26.973	28.425		2.07847
hsa-miR-545#-002266	30.25	26.385	34.949	32.301	33.702	27.621	27.061	27.468	27.633	28.384	28.236	30.166	26.13	28.886	29.2266		2.72492
hsa-miR-548G-002879	30.445	29.342	40	39.897	40	30.627	31.37	30.832	30.119	30.1	31.711	28.756	28.896	31.519	32.401		4.1958
hsa-miR-548J-002783	40	40	40	40	40	32.632	36.709	34.412	32.012	40	40	40	40	34.52	37.8775		3.12696
hsa-miR-548K-002819	38.251	40	40	40	40	40	40	33.318	34.954	40	40	37.766	40	40	38.8778		2.15781
hsa-miR-549-001511	28.257	27.456	34.476	34.851	40	28.099	26.96	26.434	27.729	28.715	27.766	29.345	28.341	27.831	29.7329		3.8961
hsa-miR-551b#-002346	30.248	29.63	29.618	31.528	40	31.82	28.75	27.855	29.534	31.066	30.875	29.474	30.267	27.572	30.5884		2.98291
hsa-miR-553-001521	35.558	34.254	34.265	35.801	40	33.529	33.68	30.282	31.441	34.867	40	40	36.489	31.893	35.1471		3.13132
hsa-miR-559-001527	34.106	30.856	30.556	32.909	32.666	33.931	32.855	32.261	33.193	33.213	32.122	34.692	36.495	34.599	33.1753		1.55427
hsa-miR-562-001529	13.567	13.857	40	40	40	14.199	13.781	13.54	12.834	14.752	14.016	15.461	15.051	14.159	19.6584		11.0435
hsa-miR-564-001531	27.187	26.465	40	30.601	40	26.687	26.423	26.4	27.362	28.798	27.929	30.43	25.886	28.047	29.4439		4.69688
hsa-miR-571-001613	26.176	24.255	26.882	26.491	23.792	25.594	23.358	23.532	23.182	25.835	23.725	25.476	28.616	24.345	25.0899		1.60796
hsa-miR-572-001614	31.409	30.376	39.656	33.319	40	30.612	30.253	28.364	30.989	32.563	31.877	32.53	31.593	30.546	32.4348		3.3605
hsa-miR-573-001615	27.6	40	28.59	33.974	32.76	24.821	24.194	23.917	24.861	25.609	26.252	25.401	23	23.971	27.4964		4.86099
hsa-miR-575-001617	29.475	29.214	34.563	37.554	40	30.663	28.455	28.592	29.2	30.618	29.346	30.542	33.409	30.297	31.5663		3.53764
hsa-miR-577-002675	27.854	27.505	29.729	35.05	36.493	27.145	27.31	26.585	27.894	28.629	28.247	29.342	29.366	28.295	29.246		2.91924
hsa-miR-580-001621	37.802	29.491	40	31.638	40	29.68	27.694	26.795	28.675	30.651	31.38	30.423	29.359	27.914	31.5359		4.43332
hsa-miR-581-001622	27.311	26.356	28.508	33.012	34.769	26.51	24.78	25.75	23.543	27.318	26.552	40	26.691	27.195	28.4496		4.45476
hsa-miR-583-001623	28.715	28.152	40	33.449	40	29.148	27.885	27.094	28.48	33.044	29.126	40	28.268	27.859	31.5157		4.94871
hsa-miR-584-001624	26.248	25.402	26.549	27.048	27.879	25.468	25.351	23.893	23.35	25.157	26.127	26.845	25.722	25.48	25.7514		1.19095
hsa-miR-586-001539	23.527	21.774	30.013	30.86	31.515	23.495	22.536	22.789	24.065	23.824	23.375	24.202	23.788	23.704	24.9619		3.23894
hsa-miR-589-001543	33.525	40	30.56	28.027	28.503	29.932	29.269	29.582	28.164	31.915	30.242	29.918	27.986	28.226	30.4178		3.17986
hsa-miR-590-3P-002677	25.45	23.159	27.668	26.1	25.872	23.988	22.077	23.308	22.451	23.28	22.696	23.791	22.179	23.962	23.9986		1.67182
hsa-miR-591-001545	35.188	39.345	40	32.544	40	38.435	35.125	33.425	40	38.828	40	40	40	40	38.0636		2.7386
hsa-miR-592-001546	40	31.134	30.842	30.817	29.334	28.641	26.97	29.633	26.964	40	28.354	40	30.437	26.795	31.4229		4.86994
hsa-miR-595-001987	40	40	40	31.699	40	25.799	27.839	26.705	40	26.014	40	40	40	40	35.5754		6.30479
hsa-miR-596-001550	25.411	24.949	29.697	28.436	32.774	26.975	25.255	25.478	25.449	27.43	26.409	27.269	26.724	25.886	27.0101		2.13211
hsa-miR-599-001554	40	40	40	40	40	34.002	34.522	32.112	32.108	31.662	35.193	40	40	32.753	36.5966		3.65293
hsa-miR-600-001556	13.872	14.274	40	40	40	14.144	15.132	14.8	14.981	14.688	15.354	15.819	13.704	15.4	20.1549		10.7714
hsa-miR-601-001558	23.938	22.842	29.879	34.659	34.31	24.769	23.369	23.078	24.061	26.074	24.38	26.534	25.541	24.636	26.2907		3.90113
hsa-miR-603-001566	26.722	26.674	40	40	40	26.458	26.988	26.939	26.333	26.703	26.346	26.694	26.264	27.148	29.5192		5.68567
hsa-miR-604-001567	30.141	29.274	36.03	33.966	40	31.355	28.644	29.194	29.613	29.952	28.914	30.674	29.858	29.582	31.2284		3.25598
hsa-miR-605-001568	29.939	29.325	32.886	30.546	35.358	29.267	28.466	28.15	29.467	31.855	30.962	30.452	30.388	30.341	30.5287		1.86704
hsa-miR-606-001569	25.941	25.631	40	40	40	27.543	26.235	25.541	26.702	28.4	26.557	29.117	27.193	27.439	29.7356		5.65134
hsa-miR-607-001570	40	29.915	36.385	36.257	40	31.362	40	29.454	40	31.185	31.662	33.193	40	32.221	35.1167		4.25027
hsa-miR-613-001586	32.542	33.052	40	40	40	31.517	29.844	29.501	32.172	34.016	32.524	34.62	33.068	35.155	34.1436		3.53577
hsa-miR-614-001587	37.038	32.351	40	35.086	40	31.88	30.125	32.356	32.766	40	40	34.174	40	32.379	35.5825		3.76687
hsa-miR-616-001589	30.973	28.129	29.083	28.28	29.106	29.846	28.508	29.051	28.205	29.703	28.605	32.469	29.128	30.78	29.419		1.24627
hsa-miR-617-001591	40	29.634	33.054	36.314	30.293	32.3	40	40	40	40	40	40	31.049	32.123	36.0548		4.35947
hsa-miR-620-002672	29.679	29.322	40	40	40	35.078	31.438	28.904	33.194	31.996	40	34.409	34.757	33.233	34.4293		4.1293
hsa-miR-622-001553	40	40	40	40	40	30.442	26.473	27.654	26.809	27.225	28.571	30.914	40	28.253	33.3101		6.13037
hsa-miR-623-001555	30.725	30.267	39.779	35.206	39.395	32.094	31.2	30.515	31.65	33.059	31.619	37.077	33.334	32.8	33.48		3.18505
hsa-miR-625#-002432	26.606	26.262	27.446	26.026	25.378	23.569	21.932	22.288	25.118	25.903	25.833	26.134	24.543	25.546	25.1846		1.59337
hsa-miR-628-3p-002434	29.528	26.647	25.34	23.904	23.214	25.905	25.317	26.787	25.215	26.319	25.797	27.304	24.064	25.491	25.7737		1.57629
hsa-miR-629-001562	33.194	29.925	27.667	28.972	28.109	29.722	28.556	29.043	28.585	30.863	28.574	32.23	29.064	29.054	29.5399		1.567
hsa-miR-630-001563	29.82	29.87	31.143	33.285	36.744	30.454	29.698	28.341	30.119	31.779	30.793	30.959	31.232	31.578	31.1296		1.99129
hsa-miR-638-001582	28.792	27.406	38.172	31.645	34.727	29.166	27.937	26.191	28.447	30.63	29.162	30.884	30.174	28.103	30.1026		3.1287
hsa-miR-639-001583	32.032	28.401	40	34.432	40	29.782	29.163	28.874	30.364	31.796	30.246	31.13	31.188	30.472	31.9914		3.71228
hsa-miR-643-001594	27.462	28.256	40	31.411	39.406	27.947	27.353	27.947	27.614	27.803	27.753	28.176	27.142	28.343	29.7581		4.33566
hsa-miR-644-001596	26.954	25.351	31.628	31.363	33.171	27.026	25.451	25.182	25.793	28.207	25.806	24.867	25.787	25.608	27.2996		2.74568
hsa-miR-645-001597	31.708	30.12	40	40	34.708	32.013	31.3	31.618	31.5	33.817	33.032	34.97	40	33.256	34.1459		3.44337
hsa-miR-646-001599	35.243	34.341	37.043	33.139	38.161	37.394	32.743	30.79	34.866	35.93	33.813	35.612	39.894	34.216	35.2275		2.37259
hsa-miR-648-001601	28.411	27.511	32.311	33.256	34.138	31.403	28.961	27.458	30.255	31.335	30.757	31.616	37.833	30.5	31.1246		2.77662
hsa-miR-649-001602	37.756	40	40	33.397	40	37.203	37.72	34	35.308	40	37.46	40	35.889	40	37.7666		2.37281
hsa-miR-650-001603	31.322	29.154	40	32.605	30.613	30.762	28.838	27.532	28.19	31.228	31.096	35.523	30.95	29.002	31.2011		3.23251
hsa-miR-656-001510	20.074	19.312	32.403	31.27	29.648	21.443	20.434	20.11	20.609	24.328	20.3	24.274	22.751	22.601	23.5398		4.41208
hsa-miR-657-001512	29.601	27.292	30.511	27.979	26.755	27.06	25.41	40	27.713	40	40	28.89	27.528	28.807	30.539		5.27701
hsa-miR-659-001514	26.423	25.397	31.516	33.244	32.842	27.556	27.627	27.057	27.593	26.119	27.288	30.595	29.008	28.24	28.6075		2.4907
hsa-miR-661-001606	22.765	20.716	30.065	28.725	30.237	23.871	22.53	22.173	22.662	26.701	23.18	26.721	25.883	23.828	25.0041		3.06918
hsa-miR-662-001607	31.969	36.489	38.006	36.836	40	33.063	32.069	31.673	32.613	32.26	30.943	32.467	35.579	32.892	34.0614		2.78385
hsa-miR-663B-002857	33.914	29.979	31.693	30.565	31.798	33.64	35.592	32.144	32.865	38.502	30.26	40	33.52	32.597	33.3621		2.93913
hsa-miR-664-002897	24.222	22.291	22.027	20.246	20.843	22.864	20.644	21.647	20.983	22.867	21.932	23.214	19.665	21.922	21.8119		1.25193
hsa-miR-668-001992	27.839	27.472	40	31.517	29.748	26.653	25.881	27.518	24.724	29.751	25.714	29.66	28.821	27.127	28.7446		3.73877
hsa-miR-675-002005	28.215	26.777	40	28.019	30.263	25.807	24.333	26.025	23.729	40	24.612	25.673	27.261	23.834	28.182		5.33056
hsa-miR-7-2#-002314	32.553	30.097	29.25	28.003	28.22	28.648	28.382	30.689	26.865	27.95	29.037	28.437	27.434	29.093	28.9041		1.44547
hsa-miR-720-002895	17.666	15.918	19.195	18.195	19.939	17.032	15.804	15.315	14.322	16.098	16.09	17.74	15.002	15.939	16.7325		1.62305
hsa-miR-744#-002325	30.231	29.194	30.102	27.774	28.645	30.296	28.878	28.035	29.064	31.216	29.667	31.708	30.068	30.827	29.6932		1.15911
hsa-miR-765-002643	32.427	30.507	34.078	32.148	30.973	31.263	28.638	28.743	30.421	33.469	31.081	33.149	29.955	28.969	31.1301		1.75083
hsa-miR-766-001986	28.422	27.077	26.682	25.497	25.348	26.581	25.091	25.678	25.924	27.906	27.455	28.346	26.2	26.235	26.603		1.09898
hsa-miR-767-3p-001995	19.451	19.061	38.787	40	40	20.094	19.292	19.281	19.109	19.511	19.566	19.724	20.036	20.006	23.8513		8.54313
hsa-miR-769-3p-002003	40	40	33.196	34.157	40	40	39.489	40	40	37.797	40	40	37.172	40	38.7008		2.31908
hsa-miR-769-5p-001998	28.589	26.104	28.823	26.914	27.471	27.597	25.228	25.898	25.751	27.948	25.896	28.743	27.363	26.493	27.0584		1.19768
hsa-miR-770-5p-002002	40	36.05	30.755	31.649	30.228	40	33.773	40	35.324	38.152	40	40	40	38.666	36.7569		3.77129
hsa-miR-802-002004	35.411	31.104	40	40	40	31.633	29.366	34.109	33.177	33.753	31.536	36.284	31.424	33.792	34.3992		3.52944
hsa-miR-892b-002214	34.76	33.1	33.309	39.595	30.412	33.744	31.598	30.064	30.825	34.532	33.06	34.817	37.513	30.726	33.4325		2.74333
hsa-miR-9#-002231	29.494	30.356	31.127	30.553	28.258	30.047	28.074	28.395	28.08	30.118	29.507	31.153	29.804	27.575	29.4672		1.19289
hsa-miR-921-002151	31.186	29.376	40	40	33.914	29.376	29.893	28.115	28.61	32.14	29.637	32.586	30	32.938	31.9836		3.80227
hsa-miR-924-002154	40	40	40	36.993	40	35.121	29.74	32.31	40	40	36.713	35.65	40	31.715	37.0173		3.62753
hsa-miR-92a-1#-002137	31.778	32.728	36.472	33.15	40	36.117	33.479	32.76	31.171	35.208	33.551	35.107	31.327	32.305	33.9395		2.42639
hsa-miR-93#-002139	35.426	36.994	25.674	24.777	25.405	33.168	30.903	33.25	32.604	34.971	32.648	33.578	31.495	34.253	31.7961		3.85649
hsa-miR-935-002178	31.911	28.372	24.54	24.263	24.02	26.775	23.936	28.627	28.243	28.393	28.701	25.182	23.723	24.346	26.5023		2.54963
hsa-miR-938-002181	31.835	30.804	29.543	28.965	27.436	29.908	28.234	28.173	30.573	29.544	35.232	28.613	28.389	29.621	29.7764		1.9652
hsa-miR-939-002182	25.414	24.375	31.995	29.851	32.398	24.66	23.876	23.911	21.503	25.633	24.217	24.542	24.077	23.5	25.7109		3.2793
hsa-miR-941-002183	35.462	33.599	32.669	28.576	29.413	30.079	30.551	30.194	29.099	31.199	28.037	31.476	29.532	31.69	30.8269		2.0459
hsa-miR-942-002187	31.574	30.177	25.703	24.924	25.746	30.019	27.853	27.305	25.901	28.78	28.344	29.272	27.747	28.325	27.9764		1.93797
hsa-miR-944-002189	26.384	23.875	27.311	26.124	25.611	24.4	23.418	24.252	23.951	24.002	23.786	25.161	23.299	23.595	24.6549		1.25199
hsa-miR-99a#-002141	27.453	26.255	28.771	25.909	28.305	26.036	24.938	25.255	24.996	26.185	25.274	27.252	25.281	25.686	26.2569		1.23066
hsa-miR-99b#-002196	26.757	26.556	30.431	27.94	28.017	26.625	25.605	26.561	26.367	26.828	26.333	26.49	26.194	26.186	26.9207		1.19566
mmu-let-7d#-001178	35.865	30.988	25.903	24.428	24.681	31.032	30.238	40	30.374	28.936	30.775	31.467	29.285	30.171	30.2959		4.07582
rno-miR-29c#-001818	27.167	24.962	26.983	25.189	25.723	26.395	25.534	26.012	25.872	26.234	26.071	28.568	26.173	27.498	26.3129		0.964253
rno-miR-7#-001338	26.268	24.281	23.842	22.539	22.34	25.083	23.9	25.023	24.102	25.002	24.379	25.976	24.012	24.903	24.4036		1.1082
RNU44-001094	22.079	20.53	23.488	20.928	22.448	20.041	19.165	19.306	19.328	21.276	19.682	20.797	20.256	19.08	20.6003		1.34413
RNU48-001006	19.59	18.473	19.337	17.255	17.522	17.006	16.29	16.987	16.432	18.145	17.57	17.741	16.592	15.818	17.4827		1.10906
U6 snRNA-001973	16.604	15.775	14.839	12.93	12.34	14.41	13.832	14.476	13.749	15.09	14.809	14.723	13.612	13.973	14.3687		1.09667
U6 snRNA-001973	16.636	15.866	14.658	12.687	12.851	14.16	13.874	14.52	13.742	15.1	14.932	14.873	13.59	13.775	14.376		1.08721
U6 snRNA-001973	16.428	15.812	14.602	12.679	13.01	14.32	13.831	14.546	13.959	15.081	14.713	14.848	13.809	13.832	14.3907		1.00078
U6 snRNA-001973	16.431	15.805	14.812	12.859	13.178	14.343	13.875	14.564	13.955	15.104	14.881	14.871	13.56	13.691	14.4235		0.991885
Ct moyen	29.9624	28.5276	31.7947	29.9794	31.0767	28.5143	26.9886	27.3891	27.6454	29.4952	28.3011	29.8074	28.7249	28.1548

## Sheet: TLDA B2 RQ
Relative quantification
Target Name	S1	S2	S4	S5	S6	BMD18	BMD31	BMD12	BMD11	BMD1	BMD7	BMD8	BMD2	BMD4		FC BMD/ctrl	pval	FC sev/BMD	pval
dme-miR-7-000268	0.0781533	0.054245	5.39169	2.18762	0.0001	0.0204926	0.307487	0.417873	0.723648	0.0110806	0.0810604	0.0387516	0.0625388	0.0712402		0.124929	0.267746	0.182292	0.113248
has-miR-1305-002867	0.629138	0.506499	0.00440005	1.53726	24.5345	0.240357	0.146158	0.476035	0.159139	0.421378	0.165184	0.280758	0.0903641	0.31248		0.0467905	0.338782	1.1232	0.80103
hsa-let-7e#-002407	0.020368	0.0633124	0.0001	0.350469	0.0001	0.0001	0.00767615	0.112667	0.0543853	0.0001	0.0109809	0.00603848	0.0001	0.0102718		0.258777	0.394452	0.109168	0.17715
hsa-let-7f-1#-002417	2.81171	2.52736	10.1172	7.52327	14.0328	0.318254	1.34966	1.89755	0.485439	0.0001	0.540416	0.136825	0.0001	0.301		0.0754904	0.0351009	0.127407	0.0590084
hsa-let-7f-2#-002418	9.79096	14.0221	0.619311	0.424066	13.1477	3.55599	5.42491	4.76388	6.1961	4.44809	11.8035	9.05303	7.46372	4.11483		0.830671	0.696845	0.78567	0.407245
hsa-let-7g#-002118	0.110143	0.263638	0.00446147	0.272128	0.950486	0.115924	0.0551919	0.0925988	0.231544	0.106519	0.342255	0.0111517	0.146492	0.0643389		0.40465	0.317165	0.74788	0.542808
hsa-let-7i#-002172	0.341853	0.163985	0.0001	0.813019	0.22325	0.0254225	0.0465718	0.0165863	0.0521337	3.35006	0.228006	0.0760664	0.343384	0.0360422		1.50372	0.697145	16.7698	0.384024
hsa-miR-100#-002142	5.61953	14.904	2.41285	0.175113	0.139539	2.51795	5.44374	2.59753	4.64397	4.31448	2.01411	1.28556	2.90572	2.05172		0.663644	0.603539	1.00221	0.994398
hsa-miR-106b#-002380	0.605185	1.2122	13.0931	15.0988	6.10816	1.78664	2.3794	2.90017	10.9766	6.81723	2.35078	5.16369	6.33741	8.39095		0.724533	0.556665	1.68606	0.105729
hsa-miR-10a#-002288	0.0001	0.0325011	0.0267139	0.605988	0.0869142	0.10254	0.068327	0.224399	0.198796	0.248995	0.0911977	0.996817	0.629333	0.00296826		1.8932	0.412791	1.04787	0.956517
hsa-miR-10b#-002315	30.7273	11.1242	87.7141	119.375	98.6152	38.5391	17.0606	21.6326	17.6593	63.0396	27.1361	26.4905	38.3963	22.9725		0.436263	0.132042	1.67533	0.285614
hsa-miR-1178-002777	0.0744518	0.0001	0.0001	0.0001	0.0001	0.336634	0.273877	0.478018	0.0415606	0.126148	0.0485677	0.106831	0.158098	0.0913681		12.3288	0.00883792	0.584392	0.281639
hsa-miR-1179-002776	1.59599	2.27621	0.084479	0.0597202	0.977886	3.16291	2.47015	1.3325	2.40554	8.09587	2.74754	2.90271	3.41502	1.66075		3.13614	0.0190333	1.75372	0.429804
hsa-miR-1180-002847	3.18534	2.28728	3.52772	5.84969	5.31377	1.98929	1.70243	1.48158	1.67639	2.35412	2.45571	2.0313	1.58435	2.44839		0.488322	0.0354677	1.12676	0.491413
hsa-miR-1183-002841	7.90327	5.60856	1.27787	0.10543	0.0850077	6.05133	1.80826	4.69504	0.498395	2.10699	2.21475	0.766523	0.550913	0.866237		0.725347	0.651267	0.439576	0.188848
hsa-miR-1197-002810	2.16512	0.613711	0.28772	0.0001	0.0001	1.00713	0.723267	1.81144	0.191492	0.185589	0.23901	0.970232	0.164584	0.597013		1.06695	0.92943	0.383277	0.114331
hsa-miR-1201-002781	10.8562	14.149	24.7909	43.1222	94.0097	22.5374	10.7898	13.9301	15.0466	21.9353	13.882	8.42923	14.8243	20.9784		0.423078	0.230463	1.36472	0.142699
hsa-miR-1208-002880	26.4913	10.9407	1.95984	0.675188	1.74199	3.02776	1.65359	3.21794	3.77208	3.48748	3.29697	6.21347	3.60474	2.39468		0.407524	0.369523	0.895759	0.625931
hsa-miR-1225-3P-002766	490.276	821.223	13.8397	1.24174	0.732417	223.364	1560.29	290.851	143.944	120.776	92.999	862.512	112.978	325.347		1.5625	0.537586	0.352304	0.213938
hsa-miR-1226#-002758	0.0025513	0.0001	0.0001	0.0928059	0.136857	0.0001	0.0001	0.00493799	0.0001	0.0001	0.0001	0.0001	0.0001	0.000994898		0.0158551	0.186953	0.439463	0.575561
hsa-miR-1227-002769	0.540157	0.748271	0.6763	0.735787	1.36107	1.3892	1.75394	2.24877	0.970205	0.67698	0.531869	1.55768	1.38982	0.971195		1.57159	0.0673705	0.71891	0.260365
hsa-miR-1233-002768	107.594	54.782	44.9652	17.5374	28.9549	74.7629	51.6107	70.7735	39.3246	30.7217	35.0938	81.5945	29.1797	39.5015		0.990508	0.978368	0.562934	0.022764
hsa-miR-1236-002761	0.0001	0.0001	0.0001	0.000982238	0.586717	0.0001	0.00653135	0.0535168	0.0001	0.0001	0.0001	0.0001	0.0001	0.00163991		0.0588513	0.399035	0.0608756	0.329451
hsa-miR-1243-002854	2.21983	1.69541	5.69122	7.97432	17.7868	1.09676	0.590332	0.749571	0.594752	1.10128	0.599213	0.470544	0.321947	0.682942		0.0975052	0.0936978	1.02711	0.944479
hsa-miR-1244-002791	0.926235	1.00809	3.50093	1.67523	4.37334	4.83747	1.13808	3.63546	0.537136	1.21435	2.065	1.06098	2.77578	6.12128		1.13133	0.756232	1.52348	0.523044
hsa-miR-1245-002823	1.22387	1.21894	0.0001	0.0001	0.0001	1.13073	2.24638	0.691182	1.41948	0.0001	1.22701	0.635692	2.56844	0.780697		2.43308	0.112856	0.911301	0.902129
hsa-miR-1247-002893	3.03027	5.44764	39.0902	64.7748	65.8329	8.86581	4.95402	2.62104	5.67004	23.17	5.1129	22.728	11.8671	13.669		0.307617	0.146376	1.95012	0.14771
hsa-miR-1248-002870	0.31874	0.156326	0.0001	0.0001	0.00913573	0.307413	0.131451	0.0753702	0.189249	0.0143499	0.106812	0.0327446	0.171335	0.150187		1.35208	0.641835	0.796813	0.671753
hsa-miR-1249-002868	0.884203	0.653216	3.6496	3.93227	4.98549	1.44018	1.29199	0.267969	0.681772	1.80024	0.968042	1.90845	2.2006	0.434321		0.433012	0.140295	1.35251	0.559859
hsa-miR-1250-002887	0.0001	0.0001	0.0001	0.0001	0.0001	0.0001	0.00331586	0.0001	0.00173766	0.0001	0.0001	0.0001	0.0001	0.0194489		27.8916	0.239445	7.20595	0.47427
hsa-miR-1253-002894	21.3542	18.8911	0.58998	1.00442	0.657352	19.4305	11.4685	20.7802	9.35255	14.6943	12.0599	7.02452	35.6516	9.29101		1.82696	0.249072	1.48876	0.506272
hsa-miR-1254-002818	0.0218148	0.0001	2.29062	1.33271	0.82173	0.0625542	0.0668281	0.0821918	0.151497	0.868854	0.220392	0.343504	0.307124	0.942023		0.378702	0.272606	4.56975	0.104043
hsa-miR-1255A-002805	0.0176578	0.0121882	0.363175	0.7799	2.03318	0.114645	0.0446436	0.0114234	0.0740868	0.23232	0.0001	0.0001	0.0001	0.186705		0.11508	0.205461	3.42144	0.29634
hsa-miR-1255B-002801	0.185494	0.703017	2.76396	2.91472	3.31208	1.76939	3.72851	1.36144	1.20778	0.729099	0.460777	1.92172	0.374983	0.859658		0.698059	0.439566	0.375849	0.0612813
hsa-miR-125b-1#-002378	43.095	20.0098	0.141193	2.30595	2.15657	23.2837	30.8799	32.9713	20.769	12.5463	17.6567	18.9667	8.3218	17.2657		1.49876	0.470482	0.527702	0.0222999
hsa-miR-125b-2#-002158	0.0582116	0.298879	1.3349	8.89109	5.0621	1.21693	0.803071	1.38141	0.770764	0.405335	1.08008	0.564248	3.16651	1.77748		0.396495	0.330886	1.83936	0.415083
hsa-miR-126#-000451	1064.12	1323.95	426.008	357.143	235.852	863.619	836.718	686.986	1605	1421.49	1815.49	1514.26	1479.5	463.631		1.74257	0.0940377	0.919034	0.810955
hsa-miR-1260-002896	2638.4	3584.69	169.57	67.901	52.1913	1120.75	771.541	1970.22	4279.9	3992.8	2571.05	1209.67	4969.54	2438.59		1.98961	0.194729	1.91241	0.113764
hsa-miR-1262-002852	37.856	29.296	1.62646	0.413328	0.834357	11.6016	7.84405	16.5199	6.37471	9.3644	14.302	16.2729	11.6309	15.1037		0.86487	0.828302	0.990166	0.96231
hsa-miR-1265-002790	0.113083	0.0178322	0.330274	1.17638	0.0001	0.0001	0.090785	0.00483301	0.0888404	0.0543033	0.00840313	0.0001	0.0001	0.0001		0.0839826	0.244914	0.564621	0.606051
hsa-miR-1267-002885	19.3391	23.097	2527.92	995.557	2234.5	23.7895	35.4718	30.1302	21.4122	15.4356	11.5046	17.0701	21.5542	16.7007		0.0184918	0.0987608	0.770427	0.225499
hsa-miR-1269-002789	0.0001	0.0001	0.0001	0.0001	0.0001	0.0001	0.120208	0.228163	0.0001	0.00284607	0.0001	0.0001	0.0001	0.0001		390.907	0.187739	0.0174675	0.205516
hsa-miR-1270-002807	1.28205	1.58297	0.0001	0.0871932	0.171911	1.19603	1.59615	0.876082	1.79174	1.14964	0.418454	2.04543	2.75279	1.60975		2.38923	0.0653467	1.39128	0.404307
hsa-miR-1271-002779	25.0797	20.9319	31.2923	42.5286	115.579	22.773	21.2973	8.42185	24.5451	66.9117	28.3277	43.9077	64.7539	18.0864		0.705678	0.492972	2.00642	0.252171
hsa-miR-1274A-002883	988.056	1362.11	453.116	308.978	161.763	304.913	288.734	672.848	1021.42	915.989	530.108	283.539	693.568	570.006		0.896131	0.7897	1.40546	0.226573
hsa-miR-1274B-002884	14852.8	21508.7	24915.2	17382.6	9787.58	4705.89	4016.15	9307.24	14060.5	12741	7102.65	3884.2	10483.9	7679.7		0.464693	0.0177716	1.43487	0.201402
hsa-miR-1275-002840	17.309	7.90427	113.672	119.21	77.3182	18.2554	5.17874	8.28866	5.83754	15.4677	5.77628	34.7852	14.1124	10.7245		0.196153	0.0823049	1.03184	0.936658
hsa-miR-1276-002843	1.02559	1.08646	0.213268	0.600968	0.00812023	0.192143	0.189018	0.803927	0.106902	0.153274	0.147026	0.0132892	0.145884	0.226539		0.374486	0.166645	0.723949	0.594843
hsa-miR-1282-002803	7.90875	5.24387	0.0001	2.19826	0.0001	4.32365	5.34281	9.50798	2.31716	1.01902	1.59013	2.40394	0.686292	2.67184		1.08074	0.894286	0.343499	0.0782485
hsa-miR-1285-002822	1.15625	0.773585	0.140607	0.123824	0.357927	1.06382	0.712815	1.59675	0.442074	0.479362	0.439868	0.353897	1.46906	1.07761		1.66203	0.216595	1.31303	0.528652
hsa-miR-129#-002298	0.0001	0.0001	0.0001	0.0570891	0.170842	0.0327866	0.0001	0.0001	0.0001	0.0001	0.0001	0.0001	0.0001	0.0159404		0.120314	0.294077	0.969785	0.983105
hsa-miR-1290-002863	342.616	213.728	198.878	0.903352	2.595	199.225	158.529	151.496	203.003	221.811	196.603	158.947	402.793	295.668		1.45572	0.374649	1.72367	0.12932
hsa-miR-1291-002838	4.37854	3.66962	13.4892	28.234	17.1809	3.75614	2.15487	2.06213	2.38066	3.60797	2.18728	3.04491	6.32426	5.63664		0.258516	0.0932514	1.9978	0.0732629
hsa-miR-1294-002785	336.964	31.8811	0.0135059	0.0001	0.26808	280.577	0.0001	28.7231	0.0001	0.0405034	84.1646	512.853	0.0001	0.0001		1.36412	0.769324	8.98216e-05	0.132853
hsa-miR-1296-002908	10.6328	9.98409	0.99705	8.55851	10.38	1.04627	1.13808	0.949432	0.77828	1.11743	1.7173	1.79552	1.18418	0.84255		0.144792	0.0185613	0.846928	0.37698
hsa-miR-1298-002861	56.9826	26.458	16.1307	1.90707	1.1613	12.7396	4.40945	11.4648	7.74551	24.8675	9.72125	27.2352	7.56791	11.7765		0.636139	0.515086	1.20607	0.704389
hsa-miR-1300-002902	0.628703	0.443385	0.154721	0.0721109	0.0001	0.402553	0.170471	0.479678	0.124254	0.57006	0.525274	0.265429	0.677313	0.802089		1.71802	0.226547	2.08315	0.0105111
hsa-miR-1303-002792	4.03466	4.49909	0.623186	5.36791	1.50289	2.87837	1.98151	4.13858	1.11757	3.09339	1.91473	1.35135	3.27364	0.996426		0.719085	0.398504	1.10049	0.808761
hsa-miR-130b#-002114	0.0001	0.0574573	0.0001	0.620869	2.41285	0.636067	4.92662	0.285416	0.77023	0.918395	2.03798	0.95953	3.59725	1.35363		2.78286	0.140623	1.22075	0.758964
hsa-miR-135b#-002159	0.479449	0.141869	0.0001	0.0001	0.0001	0.0001	0.0923079	0.053554	0.0411307	0.0001	0.0001	0.088107	0.00546673	0.390349		0.599882	0.643274	2.87625	0.574705
hsa-miR-136#-002100	2.47161	5.8711	4.26852	6.93724	8.88725	9.36481	25.3972	6.61224	10.5441	11.276	29.1039	18.1312	16.3124	6.89636		2.61092	0.00985506	0.695583	0.315092
hsa-miR-141#-002145	0.936564	0.2109	2.5646	0.0189765	1.59299	0.328565	0.170708	0.208937	0.0316941	0.267978	0.168771	0.0941041	0.211818	0.119645		0.167189	0.130605	1.19556	0.606615
hsa-miR-144#-002148	12.1295	4.80532	271.11	165.233	53.6214	4.66944	1.43058	27.7447	102.066	84.5765	31.0849	8.6602	28.9983	19.9848		0.338896	0.264999	1.5207	0.577855
hsa-miR-144-002676	13.7128	6.81461	92.1389	25.9086	9.68489	3.11072	0.770357	3.95901	23.0127	19.6872	7.43402	16.2054	13.717	6.66144		0.354325	0.298884	1.47051	0.4438
hsa-miR-145#-002149	10.1855	11.7016	14.9672	7.20181	15.9749	3.87783	8.5837	6.50315	11.4984	5.80054	10.7119	5.76532	7.56791	6.98294		0.622749	0.0439845	0.867118	0.458056
hsa-miR-148b#-002160	0.48446	0.229351	1.09409	1.42836	1.06639	0.3449	0.250277	0.295891	0.405946	0.371436	0.2689	0.32206	0.470379	0.205162		0.378959	0.0707057	1.1091	0.706332
hsa-miR-149#-002164	0.074297	0.0465406	0.0001	0.00733169	0.0001	0.00668086	0.0324778	0.0195341	0.0093382	0.00713034	0.0240327	0.00960101	0.00251347	0.0122662		0.534805	0.473772	0.431025	0.0959739
hsa-miR-151-3p-002254	61.925	48.3563	42.6282	54.8858	68.8668	59.8074	40.3529	32.4723	57.0977	108.097	72.0108	96.5631	124.836	71.5973		1.33102	0.13379	1.69985	0.0939699
hsa-miR-151-5P-002642	1.93918	2.81792	0.373903	0.80016	1.32568	1.80156	1.61284	1.41239	1.60476	3.03182	2.36713	1.7659	3.27364	2.20814		1.46055	0.214838	1.61173	0.061492
hsa-miR-15a#-002419	0.147875	0.590346	16.1307	8.82356	9.13077	0.100221	0.599404	0.0950044	0.417359	0.145914	0.46527	7.09794	0.452784	0.364713		0.155366	0.121275	0.219576	0.359727
hsa-miR-15b#-002173	1.21879	2.45484	67.4496	28.2731	277.768	0.867089	5.05811	0.79341	3.95687	1.34554	1.14881	2.07111	7.21447	1.09873		0.0346948	0.233961	1.39021	0.704317
hsa-miR-16-1#-002420	4.36339	0.175146	27.0159	9.38502	18.4269	3.22713	6.56866	7.60073	7.84819	6.12278	5.02158	1.09384	2.64799	13.1942		0.499021	0.293307	1.40082	0.577361
hsa-miR-17#-002421	0.0001	0.0326591	0.388164	0.744508	0.0001	0.0001	0.0688022	0.00166085	0.0105938	0.0001	0.0796679	0.0001	0.0430124	0.00730366		0.100736	0.22826	0.626579	0.635707
hsa-miR-181a-2#-002317	28.3141	41.2302	121.578	139.233	140.336	26.3961	14.9866	17.15	12.7671	40.4533	25.2313	58.2586	58.3191	15.4318		0.317493	0.057228	1.4756	0.446318
hsa-miR-1825-002907	28.2553	18.4255	15.7441	2.26948	5.11855	5.02545	5.98603	7.62183	3.59094	1.78161	2.57959	1.94046	1.8288	2.32597		0.260066	0.0925794	0.443936	0.0368523
hsa-miR-183#-002270	0.0001	0.0001	1.68382	1.29447	0.880709	0.0001	0.0001	0.000303953	0.192291	0.0180756	0.00489031	0.00101268	0.0001	0.00814332		0.0323925	0.0927216	0.264914	0.482953
hsa-miR-186#-002105	0.0001	0.0001	0.0001	0.0001	0.17785	0.0001	0.00694215	0.000559776	0.0214684	0.0001	0.016358	0.0184198	0.0127876	0.0101444		0.270781	0.505891	0.721465	0.606098
hsa-miR-18a#-002423	0.0300696	0.0476834	1.03579	0.336193	0.221402	0.0311042	0.0542437	0.0731569	0.14993	0.19781	0.0591344	0.103838	0.187621	0.163553		0.33922	0.298133	2.32913	0.00126321
hsa-miR-190b-002263	203.438	114.613	14.9258	28.5686	10.7684	91.2815	38.5484	73.371	63.883	33.2017	98.9852	49.8113	22.8148	35.9728		0.757826	0.661067	0.442383	0.00858964
hsa-miR-191#-002678	0.0355859	0.120044	0.0668344	0.457981	0.530983	0.0224561	0.203429	0.0368839	0.072011	0.069357	0.0847961	0.192696	0.292578	0.136203		0.50923	0.327172	1.62718	0.447948
hsa-miR-192#-002272	0.0001	0.00218467	0.649651	0.0001	0.0001	0.00293027	0.00330668	0.00515483	0.00325835	0.0477679	0.00263705	0.00587335	0.00552387	0.0109254		0.0744373	0.405181	5.5454	0.317071
hsa-miR-193b#-002366	21.9546	17.1559	100.617	98.7261	118.171	7.18133	4.9403	5.10934	4.64719	16.8676	8.4394	8.54098	10.4317	6.38565		0.113009	0.041665	1.73372	0.25649
hsa-miR-195#-002107	0.0001	0.0001	0.0957049	0.413328	1.34979	0.00384248	0.0001	0.0001	0.0001	0.0001	0.00868742	0.0001	0.000740042	0.0577047		0.0213597	0.228305	9.05572	0.459417
hsa-miR-19b-1#-002425	1.33556	0.777347	1.35542	1.3281	3.51796	0.870099	0.962995	0.932476	1.24174	1.49401	1.60341	1.2999	1.13202	2.12702		0.77935	0.494096	1.37558	0.27159
hsa-miR-200a#-001011	2.82343	0.363652	1.43867	0.354623	0.439439	1.02829	0.35542	0.734146	0.530477	0.518417	0.356047	0.702418	0.465836	0.645655		0.547037	0.367022	0.879415	0.549419
hsa-miR-202#-002362	0.0001	0.0001	0.0001	0.0001	0.0001	0.0001	0.0001	0.0001	0.00911438	0.00641732	0.0001	0.0001	0.0001	0.00096568		18.9971	0.151507	1.55663	0.736088
hsa-miR-206-000510	4117.2	3127.15	43833.2	37623.9	82022.8	3517.3	5414.45	2765.14	5221.9	7207.01	6803.88	7288.47	4966.09	12219		0.180288	0.127663	1.57312	0.299048
hsa-miR-20a#-002437	0.273849	0.450823	2.22953	7.75625	5.93701	0.129341	0.626592	0.29733	0.575289	0.379767	0.56807	0.0941693	0.794927	0.440995		0.130366	0.126479	1.41059	0.38396
hsa-miR-21#-002438	0.329294	0.199939	2.17006	0.298202	0.548186	0.495258	0.860114	0.516607	0.128725	1.27915	0.433211	0.0001	1.36689	2.98935		1.26436	0.704311	4.63053	0.111309
hsa-miR-213-000516	0.0001	0.0217119	2.9378	1.66944	1.59963	0.0001	0.129462	0.00396116	0.0001	0.0001	0.14846	0.121869	0.278142	0.0667463		0.0668003	0.105382	1.70807	0.63555
hsa-miR-214#-002293	5.86223	10.723	16.4582	16.4539	24.9633	14.9311	17.589	12.0682	15.74	14.2925	27.3627	17.1413	18.2889	21.7032		1.18718	0.462137	1.03565	0.843946
hsa-miR-22#-002301	85.0035	80.7075	187.369	247.685	168.515	53.7521	31.9911	60.848	38.542	75.2274	58.2886	49.5702	54.7161	23.5692		0.322455	0.0294909	1.0479	0.893343
hsa-miR-222#-002097	0.0001	0.0001	0.0001	0.0202261	0.0001	0.12988	0.41685	0.105268	0.159139	0.0001	0.265014	0.0123907	0.0001	0.0605317		30.9552	0.0284751	0.111584	0.0383116
hsa-miR-223#-002098	0.172116	0.0599802	8.23482	3.46141	4.33411	0.060256	0.52326	0.175816	0.938456	0.442634	0.66533	0.159144	0.904313	0.53694		0.150522	0.14169	1.49381	0.339631
hsa-miR-23a#-002439	0.0354136	0.124363	0.0001	0.0001	0.0001	0.0001	0.012865	0.111116	0.0424928	0.0001	0.00188156	0.0001	0.0001	0.0001		0.586022	0.641671	0.00355966	0.178138
hsa-miR-23b#-002126	0.0224903	0.222462	0.0001	0.489493	0.138863	0.0580425	0.0478479	0.0203777	0.148998	0.011027	0.0288785	0.0001	0.193432	0.0001		0.323638	0.257621	1.3447	0.812254
hsa-miR-24-1#-002440	0.010262	0.326156	0.0983956	0.148276	0.947197	0.213196	0.36592	0.090819	0.630846	0.417887	0.295482	0.613188	0.36803	0.0675844		1.11198	0.856977	0.772592	0.579497
hsa-miR-24-2#-002441	2.35618	10.9787	4.30716	20.5257	6.80567	9.14036	12.8937	10.3757	12.0868	10.3473	15.9683	10.2916	12.666	11.4227		1.29944	0.455799	0.973368	0.801748
hsa-miR-25#-002442	0.0001	0.0001	1.63551	0.570525	1.21145	0.0001	0.00215753	0.0001	0.00067743	0.0001	0.00316658	0.00428171	0.0289538	0.00214447		0.00677546	0.106091	5.95202	0.450383
hsa-miR-26a-1#-002443	1.34952	1.30011	0.713873	3.56366	3.42176	6.82227	7.2682	2.2441	10.3128	10.7494	10.419	21.6666	29.342	10.5549		5.87174	0.00628697	1.72463	0.378079
hsa-miR-26a-2#-002115	1.96081	2.37451	7.4474	3.76163	2.59141	0.139492	0.386248	0.232151	0.327226	0.765347	1.32974	0.918531	2.05039	0.150604		0.19298	0.0413703	1.77977	0.526839
hsa-miR-26b#-002444	1.87963	3.50796	5.92468	6.50415	8.62627	2.5478	1.94208	0.996636	2.21201	3.82958	3.16486	4.64733	8.95625	2.42139		0.645377	0.223291	1.96087	0.336691
hsa-miR-27a#-002445	4.01235	2.78877	8.78923	12.5391	10.9112	4.8982	2.76561	2.23944	3.69958	5.6851	4.0394	4.09085	7.91668	6.7638		0.599072	0.180384	1.87415	0.0173631
hsa-miR-27b#-002174	5.19978	11.3187	73.7585	60.6048	58.6369	19.2829	8.84339	7.19571	17.1052	18.4709	15.086	17.1769	30.3136	5.4825		0.368456	0.132212	1.28154	0.640373
hsa-miR-29a#-002447	6.67816	12.2409	3.13124	12.7053	4.9271	1.7032	4.04909	3.05917	3.66385	4.41737	6.03829	0.538643	3.67029	0.459085		0.386385	0.063711	0.89719	0.832948
hsa-miR-29b-2#-002166	0.617046	1.9247	3.59935	2.34301	1.72517	0.566541	1.48823	1.12829	2.38396	0.938342	3.00037	0.834741	0.378114	0.901147		0.632309	0.224286	0.471723	0.0952139
hsa-miR-302a#-002381	0.105803	0.24327	0.532087	0.0142032	0.914932	0.636508	2.16385	3.34067	19.3111	0.956069	0.937013	2.18313	1.70515	5.38458		11.2376	0.0967473	0.563189	0.542432
hsa-miR-302b#-002119	0.0351934	0.0001	0.0001	0.0001	0.0001	0.0695527	0.0323206	0.0423392	0.00171374	0.200016	0.00737645	0.0001	0.104017	0.00144755		7.16243	0.0893257	3.98273	0.313699
hsa-miR-302d-000535	0.195528	0.83314	13.0931	0.420262	2.40617	0.573653	0.197045	0.509847	0.516686	0.243532	1.03107	3.03438	1.1534	0.345758		0.249301	0.360308	0.594504	0.465981
hsa-miR-30a-3p-000416	193.535	280.456	2384.94	1701.23	3852.92	167.411	117.1	100.158	164.89	315.87	248.507	211.777	577.587	69.5912		0.130279	0.0994323	1.90732	0.407397
hsa-miR-30a-5p-000417	630.542	780.163	2928.08	3133.07	1607.65	328.842	242.459	404.26	336.01	545.784	517.402	364.911	600.447	285.992		0.221874	0.054067	1.30565	0.3714
hsa-miR-30d#-002305	59.9401	68.6711	89.6814	102.066	198.74	42.9698	38.6822	45.0401	52.1415	83.1812	65.3965	80.9748	106.292	28.2628		0.581073	0.159416	1.33907	0.514714
hsa-miR-30d-000420	241.596	382.053	547.508	626.582	256.486	158.052	126.905	135.124	201.741	251.809	261.224	197.595	348.229	148.965		0.494818	0.0518056	1.38622	0.351251
hsa-miR-30e-3p-000422	247.014	327.337	4642.66	3584.01	6873.06	223.519	146.789	156.839	201.043	345.894	324.065	270.297	469.472	100.554		0.0793409	0.0868396	1.38508	0.519126
hsa-miR-31#-002113	0.0001	0.346429	2.46696	1.42638	1.29481	0.924183	1.50379	0.756356	0.336193	0.237366	1.39875	0.366377	3.149	0.301		0.900686	0.842439	1.39524	0.754139
hsa-miR-320B-002844	8.06933	4.56189	7.90484	18.3456	10.38	1.38439	2.07139	3.10402	2.44589	2.02959	3.86413	1.94585	2.11681	4.21004		0.261327	0.0340614	1.12805	0.718348
hsa-miR-335#-002185	144.954	81.9477	34.8174	6.98549	21.5219	80.9102	46.0969	93.3862	61.7069	38.8862	74.4986	79.5286	32.4443	39.6936		1.04737	0.920672	0.509136	0.00244883
hsa-miR-337-3p-002157	0.0001	0.0001	0.0001	0.216488	0.342871	0.0253873	1.57091	0.107182	0.110672	0.0042633	1.05712	0.00186372	0.080431	0.0951821		3.03063	0.288119	0.125213	0.186097
hsa-miR-338-5P-002658	15.73	6.85726	73.912	0.681772	0.225115	2.05089	1.13966	2.30559	1.26959	3.91005	2.84641	3.01551	1.23276	2.32275		0.114601	0.28228	1.18242	0.681943
hsa-miR-33a#-002136	0.451391	0.138661	1.23776	2.79793	3.57696	0.0417017	0.548133	0.364032	0.165094	0.102962	0.188828	0.0576475	0.645681	0.156891		0.153809	0.106057	1.32637	0.723037
hsa-miR-33a-002135	4.17984	2.62557	2.02474	1.43034	2.86938	3.73278	5.50064	5.22756	8.10246	5.85304	8.0397	34.1166	1.02804	14.5388		3.64477	0.0699164	0.661927	0.573572
hsa-miR-340#-002259	6.3223	8.9857	9.90212	9.10312	11.3903	4.54806	4.19479	3.18466	4.85126	8.07345	6.3122	5.12091	5.95415	2.09774		0.538947	0.00311576	1.14316	0.740883
hsa-miR-34a#-002316	3.00935	3.94392	3.82043	4.90537	9.09918	4.43598	10.229	6.2947	14.86	9.84361	9.48825	20.5833	7.73228	31.2294		2.57162	0.0268956	1.48139	0.56075
hsa-miR-34b-000427	0.0001	0.0001	0.0001	0.417938	0.140802	0.0001	0.0117158	0.0001	0.00822574	0.0001	0.0182893	0.00286629	0.0001	0.0977224		0.138352	0.302805	4.74234	0.511947
hsa-miR-34b-002102	21.7275	14.6989	18.5421	11.5383	41.0337	27.1758	17.0961	33.5709	12.5217	10.8167	22.0872	17.0111	17.3263	52.0142		1.0829	0.796886	1.2383	0.730157
hsa-miR-374a#-002125	0.204398	3.96311	0.721333	1.92834	5.57796	1.3892	0.959662	0.523818	1.39123	0.334757	1.34457	0.554554	1.57123	0.323275		0.376146	0.20149	0.723431	0.57497
hsa-miR-374b#-002391	0.0001	0.367453	0.803147	0.0983017	0.858408	0.0431723	0.137128	0.0845025	0.0985746	0.466253	0.293238	2.74423	0.0001	0.0001		1.00991	0.990382	0.274316	0.408675
hsa-miR-376a#-002127	0.158928	0.181072	2.76013	0.7799	1.46788	0.149815	0.132091	0.0821348	0.139502	0.0798363	0.232474	0.0903332	0.439183	0.0689089		0.146919	0.133554	1.42295	0.681327
hsa-miR-377#-002128	0.0131887	0.0119788	0.0001	0.513829	0.0001	0.0115999	0.154813	0.00237499	0.0455741	0.00466531	0.144901	0.062778	0.0001	0.0176993		0.457992	0.600411	0.106457	0.0655286
hsa-miR-378-000567	1.8435	3.22351	27.2227	29.8232	20.5881	0.666303	0.833121	0.967368	1.00581	1.54991	1.38333	0.83243	1.0034	0.565984		0.0591667	0.058181	1.09673	0.784536
hsa-miR-378-002243	270.119	241.124	2644.42	2671.36	2899.8	183.833	100.538	143.922	129.639	329.969	241.879	206.272	247.948	84.9672		0.106248	0.0627014	1.31775	0.541661
hsa-miR-380-5p-000570	0.124003	0.517142	0.0001	0.505352	0.392221	0.510595	0.263998	0.394785	0.098643	0.378453	0.146517	0.492229	0.499271	0.0600302		1.02695	0.947079	0.983607	0.974193
hsa-miR-409-3p-002332	1.3108	7.19319	40.835	98.4528	158.324	16.9975	54.5535	16.3604	16.3063	9.02036	31.388	19.9927	62.1161	32.2189		0.469963	0.341578	1.32849	0.646562
hsa-miR-411#-002238	0.036384	0.0390004	0.0001	0.931974	0.749363	0.412724	1.38857	0.293237	0.576887	0.618646	1.70899	0.136635	0.344815	0.603671		1.92398	0.253708	0.693876	0.436326
hsa-miR-424#-002309	0.0001	0.183218	0.0001	2.68395	29.769	0.837552	2.78292	0.0752658	1.24518	0.863451	1.66571	1.25736	5.29597	8.82034		0.38886	0.534794	3.8097	0.248953
hsa-miR-425#-002302	4.6507	2.73897	3.61185	9.21102	16.9562	8.30656	5.11098	2.0736	7.2168	15.6294	10.0571	19.2049	14.5899	9.45341		1.36977	0.414504	1.52675	0.181637
hsa-miR-432-001026	101.79	37.9133	14.9258	3.95139	10.7089	41.2766	17.8469	22.8978	17.8439	59.1861	34.3001	61.4952	24.0822	28.7968		1.00986	0.986515	1.14551	0.735212
hsa-miR-454#-001996	0.0670067	0.167546	1.45069	0.569339	1.3349	0.352392	0.331389	0.0734109	0.303414	0.698914	0.527097	0.422318	1.00968	0.231781		0.611414	0.400929	1.9307	0.299716
hsa-miR-483-3p-002339	3.91076	12.2663	88.877	84.1774	97.5275	13.494	15.238	3.48737	30.0931	24.2714	16.4286	160.831	90.9432	14.1707		0.714803	0.553325	1.08014	0.928832
hsa-miR-488-001106	0.0001	0.0267491	0.00573391	0.0843399	0.0001	0.0780883	0.0355156	0.113687	0.0158471	0.0013259	0.0001	0.158703	0.0001	0.0001		1.91542	0.41394	0.00759265	0.0450932
hsa-miR-497-001043	0.388894	6.11194	2.03318	14.3439	8.41368	1.83433	3.40251	1.86237	2.22277	1.3549	8.54537	1.23491	3.4675	4.09492		0.497464	0.280824	0.93364	0.883313
hsa-miR-500-001046	2.03842	0.757139	3.01203	2.36913	7.54613	2.22415	1.59394	0.804486	1.98806	0.974806	1.98914	1.80801	1.875	2.02909		0.540144	0.282244	0.937549	0.794923
hsa-miR-505#-002087	1.46049	3.87617	8.72247	12.7229	12.9487	1.96871	1.50483	1.93474	2.46803	4.00051	3.24483	3.49284	3.86079	3.68288		0.365769	0.0946271	1.57988	0.00611495
hsa-miR-516-3p-001149	17.321	12.9837	0.292546	0.0892107	0.0001	8.16385	4.21519	12.0181	3.56119	4.6822	4.70483	6.17056	10.8671	4.26585		1.06179	0.926336	1.02051	0.960453
hsa-miR-518f#-002387	0.455161	0.124105	1.25244	0.15936	0.226996	0.161908	0.0878143	0.20224	0.153932	0.829427	0.0848549	0.804075	0.328712	0.16041		0.704663	0.59352	1.76415	0.463624
hsa-miR-519b-3p-002384	1.93516	1.41287	1.01518	0.891533	1.07754	1.7032	1.68833	1.50018	0.910266	2.28024	3.08045	3.55143	2.55778	1.06499		1.60877	0.0500467	0.949505	0.871976
hsa-miR-520c-3p-002400	6.35745	4.26526	7.01156	0.781524	0.893003	2.96134	1.80075	3.52381	1.24605	4.61454	3.02753	4.03174	3.52322	2.26394		0.776644	0.557105	1.25388	0.435484
hsa-miR-520D-3P-002743	0.172474	0.116923	0.0679086	0.10492	0.390864	0.207654	0.310271	0.117208	0.133819	0.286416	0.233119	0.489507	0.355987	0.21343		1.5287	0.230844	1.14755	0.614404
hsa-miR-520h-001170	0.880533	0.838354	1.09637	1.00442	4.79901	0.33874	0.199105	0.022831	0.0001	0.73417	0.37349	0.525732	0.769447	0.500289		0.223281	0.157412	2.74508	0.0130491
hsa-miR-524-001173	0.121788	0.230467	0.00495718	0.0447913	0.0001	0.17693	0.0469608	0.0664373	0.0355098	0.0589726	0.0377114	0.246798	1.17194	0.0691482		2.63946	0.334122	4.26006	0.464252
hsa-miR-543-002376	0.606025	1.4955	0.739559	0.356348	3.73663	1.52124	5.29122	0.824812	1.73912	1.34182	3.8937	1.31896	2.11388	2.26865		1.6275	0.295131	0.784745	0.522146
hsa-miR-545#-002266	0.819292	4.41567	0.112324	0.20004	0.162075	1.85736	0.951053	0.946804	1.0086	2.16023	1.04619	0.779921	6.04145	0.602417		1.49792	0.587196	2.67199	0.373829
hsa-miR-548G-002879	0.715711	0.568658	0.0001	0.00103393	0.0001	0.231206	0.0479807	0.0919591	0.180036	0.657556	0.0940871	2.07254	0.888162	0.0971148		1.88439	0.419917	1.20894	0.820298
hsa-miR-548J-002783	0.0001	0.0001	0.0001	0.0001	0.0001	0.0576015	0.00118541	0.00768968	0.0484741	0.0001	0.0001	0.0001	0.0001	0.0121309		141.646	0.0982946	0.21417	0.238101
hsa-miR-548K-002819	0.00319814	0.0001	0.0001	0.0001	0.0001	0.0001	0.0001	0.0164148	0.00630784	0.0001	0.0001	0.00401997	0.0001	0.0001		4.22171	0.259743	0.0221872	0.15144
hsa-miR-549-001511	3.26131	2.10181	0.155905	0.0341578	0.0001	1.33353	1.02002	1.93876	0.943674	1.71735	1.44908	1.37783	1.30486	1.25165		1.23418	0.718946	1.06013	0.710106
hsa-miR-551b#-002346	0.820429	0.465752	4.5213	0.341832	0.0001	0.101128	0.294962	0.724038	0.270062	0.336618	0.167954	1.25998	0.343384	1.49779		0.451345	0.468493	1.54556	0.591277
hsa-miR-553-001521	0.020681	0.0188882	0.180458	0.0176812	0.0001	0.0309322	0.00967581	0.134636	0.072011	0.0241503	0.0001	0.0001	0.00460015	0.0749376		0.820321	0.824299	0.838036	0.832352
hsa-miR-559-001527	0.0565806	0.199109	2.35992	0.131247	0.332341	0.0234097	0.0171411	0.0341525	0.0213793	0.0760022	0.0707631	0.0338523	0.00458106	0.0114845		0.0528215	0.254126	0.917476	0.91735
hsa-miR-562-001529	86202.9	26079.5	0.0001	0.0001	0.0001	20385.4	9459.83	14757.3	28751.7	27424.7	19964.4	20830.4	13069.3	16336.8		0.84598	0.847102	0.995729	0.988109
hsa-miR-564-001531	6.84689	4.17748	0.0001	0.649932	0.0001	3.5486	1.48	1.985	1.21703	1.62134	1.29427	0.6495	7.15472	1.07761		0.953078	0.945104	1.93695	0.50121
hsa-miR-571-001613	13.7986	19.3282	30.1218	11.2228	155.928	7.56978	12.3857	14.4915	22.06	12.6423	23.8537	20.1318	1.0784	14.0241		0.309215	0.314521	0.552177	0.203029
hsa-miR-572-001614	0.366898	0.277706	0.00430056	0.0987798	0.0001	0.233623	0.104068	0.508788	0.0985063	0.11926	0.0838608	0.151501	0.136966	0.190628		1.20891	0.727619	0.757159	0.518689
hsa-miR-573-001615	5.14243	0.0001	9.21981	0.0627327	0.311378	12.9354	6.93838	11.0973	6.88931	14.7863	4.13859	21.206	52.889	18.1744		5.61927	0.0264883	2.71654	0.273634
hsa-miR-575-001617	1.40196	0.621416	0.146781	0.00524573	0.0001	0.225508	0.361884	0.434413	0.340413	0.459197	0.484692	0.600985	0.0388995	0.226539		0.810164	0.77608	0.592048	0.304193
hsa-miR-577-002675	4.31228	2.03162	4.18648	0.0297568	0.0234176	2.58336	0.800293	1.7461	0.84169	1.82284	1.03824	1.3807	0.641222	0.907415		0.617408	0.445879	0.803651	0.573985
hsa-miR-580-001621	0.00436577	0.512858	0.0001	0.316738	0.0001	0.445733	0.613272	1.50957	0.489833	0.448813	0.118351	0.652659	0.644341	1.18168		4.06546	0.0129682	1.18808	0.696376
hsa-miR-581-001622	6.28298	4.50532	9.75903	0.122204	0.0773602	4.0118	4.62226	3.1148	17.1765	4.5227	3.36159	0.0001	4.09509	1.94509		1.14742	0.809465	0.654311	0.49735
hsa-miR-583-001623	2.37421	1.29741	0.0001	0.090268	0.0001	0.644499	0.537225	1.227	0.560723	0.0854478	0.564538	0.0001	1.37258	1.2276		0.918479	0.907501	1.51984	0.540375
hsa-miR-584-001624	13.1269	8.72788	37.9423	7.62829	9.17518	8.26062	3.11148	11.2835	19.6351	20.2267	4.51317	7.7942	8.01607	6.38565		0.647126	0.414711	1.26849	0.655298
hsa-miR-586-001539	86.5492	107.906	3.4384	0.543126	0.738023	32.4298	21.8961	24.2538	11.9618	50.9562	30.403	48.6849	30.6304	21.8693		0.761713	0.71208	1.21979	0.572384
hsa-miR-589-001543	0.0846379	0.0001	2.35339	3.87007	5.95349	0.374296	0.205841	0.218717	0.69803	0.18688	0.260461	0.926204	1.6689	0.951869		0.248796	0.181523	2.09249	0.372452
hsa-miR-590-3P-002677	22.8235	41.3161	17.4692	14.7165	36.8792	23.0429	30.0981	16.9256	36.6149	74.2946	48.6761	64.7317	93.4352	18.2881		1.69375	0.103818	1.69039	0.379644
hsa-miR-591-001545	0.0267271	0.000554175	0.0001	0.169031	0.0001	0.00103171	0.00355385	0.0152414	0.0001	0.00155076	0.0001	0.0001	0.0001	0.0001		0.0618499	0.324548	0.173971	0.312459
hsa-miR-592-001546	0.0001	0.164212	1.93554	0.559559	3.3467	0.915893	1.01298	0.21112	1.60365	0.0001	0.964024	0.0001	0.305214	2.56656		0.701104	0.625076	1.22006	0.854248
hsa-miR-595-001987	0.0001	0.0001	0.0001	0.303625	0.0001	6.56708	0.55463	1.60674	0.0001	11.1671	0.0001	0.0001	0.0001	0.0001		36.3568	0.14401	2.55875	0.609645
hsa-miR-596-001550	23.4489	11.9475	4.28037	2.91472	0.308371	2.90644	3.32557	3.76105	4.58322	4.18488	3.71186	5.80945	4.00248	4.81934		0.480502	0.348054	1.0795	0.536606
hsa-miR-599-001554	0.0001	0.0001	0.0001	0.0001	0.0001	0.0222855	0.00539785	0.0378684	0.0453535	0.222702	0.00842061	0.0001	0.0001	0.0412871		426.128	0.10535	4.42264	0.424265
hsa-miR-600-001556	69776.3	19533.1	0.0001	0.0001	0.0001	21177.6	3708.45	6161.81	6491.61	28668.7	7897.29	16252.8	33246	6911.75		0.811884	0.820659	2.23138	0.254607
hsa-miR-601-001558	65.0939	51.469	3.77307	0.0390201	0.106338	13.4101	12.2916	19.851	11.995	10.7122	15.1489	9.66923	9.08757	11.4624		0.523954	0.4634	0.759105	0.0778105
hsa-miR-603-001566	9.45088	3.61409	0.0001	0.0001	0.0001	4.15904	1.00041	1.36617	2.48347	6.92679	3.87754	8.6542	5.50558	2.0095		1.53004	0.523685	1.34088	0.541142
hsa-miR-604-001567	0.88359	0.596102	0.0530957	0.0630815	0.0001	0.139588	0.31745	0.286208	0.255671	0.728594	0.6539	0.548438	0.455933	0.37186		1.30803	0.625546	1.41409	0.315713
hsa-miR-605-001568	1.01639	0.575398	0.46935	0.675188	0.0514293	0.593472	0.359135	0.590144	0.282899	0.194816	0.158125	0.639671	0.315759	0.219735		0.668351	0.319178	0.556756	0.0682063
hsa-miR-606-001569	16.2397	7.44685	0.0001	0.0001	0.0001	1.96054	1.68599	3.60035	1.923	2.13641	3.34996	1.61373	2.89165	1.64243		0.487943	0.493547	0.943921	0.805205
hsa-miR-607-001570	0.0001	0.382261	0.0415139	0.0128897	0.0001	0.138913	0.0001	0.239009	0.0001	0.309967	0.0973376	0.0956826	0.0001	0.0596983		1.19654	0.84226	1.29483	0.803087
hsa-miR-613-001586	0.167293	0.043454	0.0001	0.0001	0.0001	0.124762	0.138178	0.231348	0.0433856	0.0435612	0.0535542	0.0355847	0.0492714	0.00781161		1.91494	0.362075	0.32113	0.0759406
hsa-miR-614-001587	0.00741391	0.07064	0.0001	0.0290234	0.0001	0.0970083	0.113723	0.0319761	0.0287431	0.0001	0.0001	0.0484755	0.0001	0.0535056		1.93544	0.320645	0.335632	0.210985
hsa-miR-616-001589	0.496357	1.31826	6.5511	3.24757	3.91968	0.397286	0.348831	0.316031	0.678472	0.865849	0.810083	0.158044	0.756229	0.162086		0.160695	0.0698075	1.31734	0.594765
hsa-miR-617-001591	0.0001	0.464461	0.417757	0.0123904	1.72159	0.0725064	0.0001	0.0001	0.0001	0.0001	0.0001	0.0001	0.199698	0.0638944		0.0714962	0.198125	7.22383	0.32606
hsa-miR-620-002672	1.2171	0.576595	0.0001	0.0001	0.0001	0.010571	0.0457717	0.34993	0.0213645	0.176677	0.0001	0.0411889	0.0152811	0.0296019		0.213826	0.310692	0.944968	0.956287
hsa-miR-622-001553	0.0001	0.0001	0.0001	0.0001	0.0001	0.262839	1.42959	0.832279	1.78554	4.82385	0.829402	0.464388	0.0001	0.93422		12624.7	0.030577	2.05501	0.574825
hsa-miR-623-001555	0.589453	0.299501	0.00394909	0.0267069	0.00313295	0.0836349	0.0539811	0.114557	0.0622993	0.084564	0.100283	0.00648086	0.0409752	0.0399637		0.353258	0.361472	0.785797	0.51109
hsa-miR-625#-002432	10.2422	4.80865	20.3751	15.491	51.9386	30.8084	33.2804	34.3238	5.76516	12.0602	5.53331	12.7586	18.15	6.10011		0.85762	0.760909	0.592968	0.251399
hsa-miR-628-3p-002434	1.3514	3.68236	87.7141	67.432	232.766	6.10187	3.18568	1.51796	5.39028	9.03914	5.67311	5.6702	25.297	6.33715		0.0964402	0.167505	2.95386	0.268091
hsa-miR-629-001562	0.106465	0.379621	17.4813	2.01023	7.82308	0.432944	0.337416	0.317788	0.521363	0.387478	0.827678	0.18652	0.790532	0.536196		0.0866869	0.197546	1.3067	0.412807
hsa-miR-630-001563	1.10378	0.394372	1.57106	0.101135	0.0196781	0.260662	0.152894	0.516965	0.180036	0.205354	0.177777	0.450126	0.175908	0.0932233		0.385394	0.265112	0.545869	0.111093
hsa-miR-638-001582	2.25082	2.17593	0.0120296	0.315204	0.0796454	0.636508	0.518206	2.29443	0.573697	0.455394	0.550625	0.474145	0.366249	1.03658		0.793726	0.730872	0.736278	0.55681
hsa-miR-639-001583	0.238233	1.09174	0.0001	0.0456691	0.0001	0.415307	0.221534	0.357282	0.151918	0.202949	0.25974	0.399814	0.181356	0.200661		0.96529	0.966035	0.647948	0.0580186
hsa-miR-643-001594	5.65862	1.20717	0.0001	0.37071	0.00310916	1.4817	0.776791	0.679308	1.02198	3.23146	1.4622	3.09814	2.9957	0.877721		1.19902	0.809525	1.66779	0.337361
hsa-miR-644-001596	8.04699	9.04194	1.12252	0.38325	0.234187	2.80549	2.90311	4.61758	3.61091	2.44221	5.63784	30.705	7.66292	5.84351		1.95411	0.333269	0.634394	0.541886
hsa-miR-645-001597	0.29822	0.331626	0.0001	0.0001	0.0807014	0.088465	0.0503662	0.0533317	0.0691254	0.0500039	0.037659	0.0279192	0.0001	0.0291337		0.317431	0.251371	0.484832	0.181863
hsa-miR-646-001599	0.0257274	0.0177829	0.0263097	0.111906	0.00736927	0.0021229	0.0185248	0.0946756	0.00670456	0.0115592	0.0219162	0.0178913	0.000434274	0.0149764		0.554703	0.454966	0.3333	0.264036
hsa-miR-648-001601	2.93112	2.02319	0.69918	0.103189	0.119803	0.135021	0.254829	0.953389	0.16384	0.279358	0.182269	0.285468	0.00181212	0.196804		0.231884	0.183723	0.48407	0.298768
hsa-miR-649-001602	0.00450721	0.0001	0.0001	0.0935811	0.0001	0.00242341	0.000588201	0.0102313	0.00493533	0.0001	0.00174948	0.0001	0.00697251	0.0001		0.153588	0.419268	0.716258	0.74935
hsa-miR-650-001603	0.389704	0.647805	0.0001	0.162033	1.37911	0.210552	0.277508	0.905721	0.685562	0.300864	0.1441	0.0190298	0.213883	0.555875		0.71376	0.593532	0.954859	0.925619
hsa-miR-656-001510	947.807	594.541	0.655986	0.40877	2.69211	134.48	94.0007	155.324	131.267	35.9317	256.203	46.3148	62.8524	46.9754		0.346156	0.363649	0.356559	0.027239
hsa-miR-657-001512	1.28472	2.35484	2.43469	4.001	19.9974	2.74014	2.9868	0.0001	0.954198	0.0001	0.0001	1.88871	2.29246	0.636325		0.212429	0.250805	0.683516	0.627368
hsa-miR-659-001514	11.6273	8.75819	1.21313	0.104051	0.294173	1.94295	0.642424	1.25888	1.03696	10.3833	2.0183	0.579308	0.821821	0.942676		0.495691	0.433864	3.24857	0.469746
hsa-miR-661-001606	146.774	224.665	3.31667	2.38561	1.78972	24.9895	21.9873	37.1718	31.633	6.93639	34.803	8.49374	7.16961	20.0681		0.28333	0.308682	0.429652	0.050477
hsa-miR-662-001607	0.248867	0.00401227	0.0134966	0.00862872	0.0001	0.0427258	0.0295561	0.0513368	0.0319589	0.147133	0.160222	0.158264	0.00864389	0.0374948		1.34764	0.730338	0.815382	0.783945
hsa-miR-663B-002857	0.0646345	0.365674	1.07306	0.666354	0.606566	0.0286415	0.0025711	0.0370377	0.0268368	0.00194392	0.257232	0.0001	0.0360188	0.0460018		0.0873234	0.0378079	0.476504	0.494907
hsa-miR-664-002897	53.4623	75.4072	871.729	851.203	1204.1	50.2221	81.2671	53.5249	101.291	98.9197	82.6614	96.5631	533.703	75.209		0.213314	0.10654	3.04097	0.399335
hsa-miR-668-001992	4.35734	2.07863	0.0001	0.344448	2.51183	3.63323	2.15487	0.914553	7.5756	0.837515	6.00907	1.10757	0.935556	2.03896		1.50703	0.425772	0.35635	0.0986553
hsa-miR-675-002005	3.35764	3.36506	0.0001	3.89159	1.75776	6.53076	6.30108	2.57422	15.0988	0.0001	12.8986	17.5622	2.75852	19.9848		3.75885	0.0232941	0.746108	0.729275
hsa-miR-7-2#-002314	0.166022	0.336956	5.83502	3.93499	7.24375	0.911459	0.380666	0.101541	1.71756	2.91842	0.60046	2.58542	2.4468	0.521896		0.386431	0.210196	1.86978	0.346737
hsa-miR-720-002895	5030.37	6249.96	6207.24	3527.33	2253.17	2860.9	2327.55	4311.99	10250.2	10788.4	4741.55	4291.9	13520.8	4756.99		1.38125	0.273771	2.0196	0.188362
hsa-miR-744#-002325	0.830153	0.630091	3.2327	4.6119	5.39542	0.290831	0.269919	0.639111	0.374065	0.303378	0.388004	0.267832	0.394171	0.156891		0.116559	0.054783	0.766396	0.380509
hsa-miR-765-002643	0.181174	0.253601	0.205433	0.22242	1.07455	0.14878	0.318772	0.391243	0.146032	0.0636447	0.145606	0.0986459	0.426286	0.568737		0.661829	0.503852	1.69512	0.441227
hsa-miR-766-001986	2.90885	2.73328	34.6009	22.3524	53.03	3.81915	3.72593	3.27419	3.29747	3.0088	1.79769	2.75375	5.75531	3.78379		0.149987	0.110527	1.34431	0.319869
hsa-miR-767-3p-001995	1459.69	707.522	0.00785452	0.0001	0.0001	342.569	207.447	275.926	371.279	1012.84	426.128	1084.94	412.684	283.82		1.13244	0.86032	1.2623	0.675941
hsa-miR-769-3p-002003	0.0001	0.0001	0.378598	0.0552592	0.0001	0.0001	0.000172586	0.0001	0.0001	0.00316887	0.0001	0.0001	0.00286528	0.0001		0.00871004	0.307822	18.2405	0.186299
hsa-miR-769-5p-001998	2.59089	5.3652	7.8448	8.37077	12.174	1.88851	3.38839	2.8111	3.71757	2.92247	5.29688	2.0913	2.57022	3.16419		0.425706	0.0579652	0.902051	0.581663
hsa-miR-770-5p-002002	0.0001	0.00543928	2.05585	0.314332	1.80092	0.0001	0.00907177	0.0001	0.00488089	0.00247765	0.0001	0.0001	0.0001	0.00068521		0.00234312	0.138766	0.454669	0.470551
hsa-miR-802-002004	0.0228993	0.167662	0.0001	0.0001	0.0001	0.115123	0.192456	0.00948679	0.0216178	0.0522722	0.106221	0.0112292	0.153989	0.020093		1.98657	0.372393	0.992488	0.991473
hsa-miR-892b-002214	0.0359579	0.042032	0.350076	0.00127469	1.58528	0.0266495	0.0409668	0.156598	0.110365	0.0304626	0.0369352	0.0310427	0.00226212	0.168268		0.166436	0.329203	0.998579	0.998752
hsa-miR-9#-002231	1.38362	0.281583	1.58858	0.67192	7.05545	0.345618	0.471262	0.497972	0.739879	0.649403	0.433511	0.393491	0.473322	1.49468		0.278211	0.27014	1.81655	0.338884
hsa-miR-921-002151	0.428227	0.555413	0.0001	0.0001	0.139926	0.550285	0.133564	0.604636	0.512406	0.159894	0.396157	0.145733	0.413195	0.0363181		1.45947	0.464926	0.520243	0.24382
hsa-miR-924-002154	0.0001	0.0001	0.0001	0.00773899	0.0001	0.0102606	0.148507	0.033012	0.0001	0.0001	0.00293615	0.0174262	0.0001	0.084778		20.2878	0.103417	0.800767	0.854878
hsa-miR-92a-1#-002137	0.284096	0.0543955	0.0390844	0.111056	0.0001	0.00514451	0.0111223	0.0241663	0.0868314	0.0190665	0.0262806	0.02539	0.164698	0.0563217		0.476314	0.376367	2.6835	0.36973
hsa-miR-93#-002139	0.0226625	0.00282728	69.5866	36.8185	50.9756	0.0397267	0.0663205	0.017207	0.0321589	0.0224706	0.0491434	0.0732718	0.146594	0.0145972		0.0016288	0.0859222	1.32212	0.762699
hsa-miR-935-002178	0.259077	1.11391	152.719	52.577	133.134	3.33862	8.29705	0.424	0.660834	2.1468	0.757933	24.6822	32.0421	14.0144		0.141199	0.144161	2.52633	0.386729
hsa-miR-938-002181	0.27309	0.206417	4.76256	2.02001	12.473	0.380574	0.421791	0.58081	0.131429	0.96673	0.00819604	2.2885	1.26216	0.361943		0.180224	0.230579	1.35955	0.614017
hsa-miR-939-002182	23.4002	17.7855	0.870391	1.09305	0.400185	14.4626	8.6494	11.1436	70.6374	14.5423	16.9609	38.463	25.0701	25.191		2.87184	0.0681808	0.808441	0.640275
hsa-miR-941-002183	0.0221039	0.0297417	0.545533	2.64517	3.16836	0.338036	0.0846468	0.143104	0.365099	0.306974	1.20092	0.314559	0.571528	0.0862599		0.295601	0.254025	0.78873	0.70388
hsa-miR-942-002187	0.327247	0.31878	68.2018	33.2518	40.245	0.352392	0.549274	1.06005	3.35046	1.64169	0.97073	1.44935	1.96959	0.88874		0.0477413	0.103334	1.16396	0.710156
hsa-miR-944-002189	11.9459	25.1525	22.3738	14.4737	44.1927	17.3186	11.8811	8.79776	12.9453	45.0416	22.8662	25.0441	42.989	23.5856		0.989747	0.973737	2.25822	0.0776976
hsa-miR-99a#-002141	5.69403	4.83204	8.13271	16.7997	6.82929	5.57222	4.14278	4.38975	6.27389	9.91895	8.15193	5.8783	10.8822	5.53596		0.79805	0.490271	1.53083	0.19659
hsa-miR-99b#-002196	9.22436	3.92212	2.57351	4.11063	8.3382	3.70443	2.60919	1.77539	2.42563	6.3519	3.91264	9.96867	5.7793	3.91451		0.797605	0.489537	1.31544	0.399449
mmu-let-7d#-001178	0.0167169	0.1817	59.3731	46.895	84.1993	0.174615	0.105156	0.0001	0.150868	1.47344	0.180009	0.316527	0.678253	0.247214		0.00969171	0.0858824	5.17409	0.212962
rno-miR-29c#-001818	6.94247	11.8403	28.0852	27.6721	40.8917	4.34468	2.7408	2.59753	3.41849	9.58771	4.6918	2.361	5.86404	1.57662		0.178955	0.0356805	1.6898	0.422774
rno-miR-7#-001338	12.9461	18.9829	247.749	173.689	426.599	10.7872	8.5067	5.15559	11.6589	22.5208	15.1594	14.2353	26.2254	9.52576		0.0781439	0.103455	1.77921	0.229391
RNU44-001094	236.132	255.58	316.648	530.556	395.83	355.388	226.536	271.186	318.989	298.004	393.206	515.704	354.316	539.259		1.04805	0.801933	1.14519	0.586238
RNU48-001006	1325.62	1063.52	5625.39	6767.28	12033.2	2912.92	1661.88	1353.18	2374.42	2610.64	1699.79	4288.93	4491.23	5173.17		0.550399	0.302728	1.71786	0.137822
U6 snRNA-001973	11865.2	6726.46	149806	161409	274555	18745.4	9137.6	7348.01	13182.7	21832.4	12315.1	31858.7	30912.3	20492.9		0.152434	0.112364	1.58202	0.115069
U6 snRNA-001973	11840.6	6759.17	129513	142476	244375	18448.9	8863.12	7256.9	13219.3	21487.1	10961.4	31354.8	36735.7	22596.8		0.177503	0.119567	1.79391	0.11802
U6 snRNA-001973	10272.1	6479.34	144103	160516	306545	20944	8869.27	7481.63	15322.5	21546.8	10580.7	31311.4	35979.7	21318.7		0.153378	0.128332	1.66851	0.152758
U6 snRNA-001973	10502.5	6901.2	127112	135634	436837	17611.8	9131.27	7713.33	15248.3	21696.7	11522.3	34742.2	35435.2	18584.8		0.13303	0.187753	1.57794	0.224327
